# Supplementary material for: Atypical UV Photoproducts Induce Non-canonical Mutation Classes Associated with Driver Mutations in Melanoma
Source: Cell Rep. Author manuscript; Available in PMC 2020 Dec 2. (PMC7709870; doi:10.1016/j.celrep.2020.108401)
Supplement: 2 [file NIHMS1647633-supplement-2.xlsx]

## Sheet: DataFileS1.txt
Sample	UV_Dose	Times_Irradiated	Parental_Strain	Genotype	Chromosome	Start_position	Consensus Position	Variant_Type	Length	Reference_Allele	Mutation	Variants	Allele Variations	Coverage	Variant #1	Frequency of #1	Count of #1	Variant #2	Frequency of #2	Count of #2
BY4743_1	25	15	BY4743	WT	1	39400	39237	SNP	1	G	T	2	G/T	151	G	54.305	82	T	45.695	69
BY4743_1	25	15	BY4743	WT	1	48917	48754	SNP	1	T	A	2	T/A	132	T	53.03	70	A	46.97	62
BY4743_1	25	15	BY4743	WT	1	101735	101572	SNP	1	T	A	2	A/T	138	A	50	69	T	50	69
BY4743_1	25	15	BY4743	WT	1	205403	202926	SNP	1	A	G	2	A/G	10	A	50	5	G	50	5
BY4743_1	25	15	BY4743	WT	2	27734	25904	SNP	1	G	T	1	T	160	T	100	160
BY4743_1	25	15	BY4743	WT	2	111314	109231	SNP	1	T	C	1	C	147	C	56.463	83
BY4743_1	25	15	BY4743	WT	2	112232	110149	SNP	1	T	A	2	T/A	155	T	53.548	83	A	46.452	72
BY4743_1	25	15	BY4743	WT	2	112233	110150	SNP	1	T	G	2	T/G	160	T	53.125	85	G	46.875	75
BY4743_1	25	15	BY4743	WT	2	202593	200510	SNP	1	T	C	2	C/T	140	C	53.571	75	T	46.429	65
BY4743_1	25	15	BY4743	WT	2	212619	210536	SNP	1	A	G	1	G	153	G	58.17	89
BY4743_1	25	15	BY4743	WT	2	228695	226291	SNP	1	T	C	2	T/C	148	T	50.676	75	C	49.324	73
BY4743_1	25	15	BY4743	WT	2	279147	275171	SNP	1	A	T	1	T	137	T	56.204	77
BY4743_1	25	15	BY4743	WT	2	288140	284164	SNP	1	A	T	2	A/T	119	A	52.101	62	T	47.899	57
BY4743_1	25	15	BY4743	WT	2	304751	300775	SNP	1	A	G	2	G/A	139	G	52.518	73	A	47.482	66
BY4743_1	25	15	BY4743	WT	2	327756	323780	SNP	1	T	C	2	T/C	143	T	52.448	75	C	47.552	68
BY4743_1	25	15	BY4743	WT	2	356141	352165	SNP	1	G	A	2	G/A	130	G	53.846	70	A	46.154	60
BY4743_1	25	15	BY4743	WT	2	369890	365914	SNP	1	T	C	2	C/T	119	C	52.101	62	T	47.899	57
BY4743_1	25	15	BY4743	WT	2	407342	403365	SNP	1	G	A	2	G/A	138	G	53.623	74	A	46.377	64
BY4743_1	25	15	BY4743	WT	2	424873	420896	SNP	1	G	A	2	G/A	114	G	52.632	60	A	47.368	54
BY4743_1	25	15	BY4743	WT	2	427503	423526	SNP	1	T	C	2	C/T	139	C	51.799	72	T	48.201	67
BY4743_1	25	15	BY4743	WT	2	488641	484664	SNP	1	C	T	2	C/T	84	C	54.762	46	T	45.238	38
BY4743_1	25	15	BY4743	WT	2	505602	501625	SNP	1	T	G	1	G	157	G	57.325	90
BY4743_1	25	15	BY4743	WT	2	605215	601238	SNP	1	T	C	2	C/T	151	C	51.656	78	T	48.344	73
BY4743_1	25	15	BY4743	WT	2	613830	609853	SNP	1	A	G	2	A/G	133	A	54.887	73	G	45.113	60
BY4743_1	25	15	BY4743	WT	2	641291	637314	SNP	1	T	C	2	C/T	148	C	50	74	T	49.324	73
BY4743_1	25	15	BY4743	WT	2	646451	642474	SNP	1	G	A	2	G/A	155	G	54.839	85	A	45.161	70
BY4743_1	25	15	BY4743	WT	2	649571	645594	SNP	1	C	T	2	C/T	137	C	54.015	74	T	45.255	62
BY4743_1	25	15	BY4743	WT	2	649623	645646	SNP	1	A	C	2	A/C	135	A	51.852	70	C	48.148	65
BY4743_1	25	15	BY4743	WT	2	662661	658684	SNP	1	C	T	2	C/T	109	C	50.459	55	T	49.541	54
BY4743_1	25	15	BY4743	WT	2	678054	674077	SNP	1	T	C	2	C/T	120	C	53.333	64	T	46.667	56
BY4743_1	25	15	BY4743	WT	2	717754	713777	SNP	1	G	A	2	G/A	117	G	52.137	61	A	47.863	56
BY4743_1	25	15	BY4743	WT	2	765280	761297	SNP	1	A	G	2	A/G	128	A	53.125	68	G	46.875	60
BY4743_1	25	15	BY4743	WT	2	769872	765889	SNP	1	T	A	2	A/T	124	A	53.226	66	T	46.774	58
BY4743_1	25	15	BY4743	WT	2	771616	767633	SNP	1	C	A	2	A/C	162	A	50	81	C	50	81
BY4743_1	25	15	BY4743	WT	2	785084	781101	SNP	1	A	T	2	A/T	143	A	51.049	73	T	48.951	70
BY4743_1	25	15	BY4743	WT	2	785085	781102	SNP	1	G	A	2	G/A	145	G	53.103	77	A	46.897	68
BY4743_1	25	15	BY4743	WT	3	1854	1854	DIP	1	-	T	1	T	144	T	52.778	76
BY4743_1	25	15	BY4743	WT	3	16005	15281	SNP	1	G	T	1	T	147	T	56.463	83
BY4743_1	25	15	BY4743	WT	3	16217	15493	SNP	1	C	T	2	C/T	153	C	50.327	77	T	49.673	76
BY4743_1	25	15	BY4743	WT	3	16218	15494	SNP	1	T	C	2	C/T	159	C	50.314	80	T	49.686	79
BY4743_1	25	15	BY4743	WT	3	25342	24618	SNP	1	C	T	2	C/T	134	C	50	67	T	50	67
BY4743_1	25	15	BY4743	WT	3	34630	33906	SNP	1	A	G	1	G	150	G	58.667	88
BY4743_1	25	15	BY4743	WT	3	68109	67385	SNP	1	A	C	2	A/C	123	A	50.407	62	C	49.593	61
BY4743_1	25	15	BY4743	WT	3	123482	116155	SNP	1	A	T	2	A/T	145	A	50.345	73	T	49.655	72
BY4743_1	25	15	BY4743	WT	3	166841	156584	SNP	1	G	A	2	G/A	151	G	52.318	79	A	47.682	72
BY4743_1	25	15	BY4743	WT	3	216146	205148	SNP	1	T	A	2	T/A	121	T	50.413	61	A	49.587	60
BY4743_1	25	15	BY4743	WT	3	240572	229574	SNP	1	A	T	2	T/A	150	T	52	78	A	48	72
BY4743_1	25	15	BY4743	WT	3	260760	249762	SNP	1	G	A	2	G/A	164	G	53.049	87	A	46.951	77
BY4743_1	25	15	BY4743	WT	3	303050	292052	SNP	1	T	C	2	C/T	153	C	51.634	79	T	48.366	74
BY4743_1	25	15	BY4743	WT	3	313037	302039	SNP	1	T	C	2	T/C	152	T	52.632	80	C	47.368	72
BY4743_1	25	15	BY4743	WT	4	20348	17995	SNP	1	G	T	1	T	120	T	59.167	71
BY4743_1	25	15	BY4743	WT	4	25963	23610	SNP	1	T	A	2	A/T	131	A	52.672	69	T	47.328	62
BY4743_1	25	15	BY4743	WT	4	144242	141889	SNP	1	T	C	1	C	149	C	57.718	86
BY4743_1	25	15	BY4743	WT	4	144467	142114	SNP	1	G	A	1	A	125	A	55.2	69
BY4743_1	25	15	BY4743	WT	4	168812	166459	SNP	1	G	A	2	G/A	156	G	54.487	85	A	45.513	71
BY4743_1	25	15	BY4743	WT	4	215656	213303	SNP	1	C	T	2	T/C	121	T	51.24	62	C	48.76	59
BY4743_1	25	15	BY4743	WT	4	218337	215984	SNP	1	C	T	2	C/T	121	C	52.066	63	T	47.934	58
BY4743_1	25	15	BY4743	WT	4	245983	243630	SNP	1	A	T	2	T/A	153	T	51.634	79	A	48.366	74
BY4743_1	25	15	BY4743	WT	4	262078	259725	SNP	1	C	T	2	C/T	127	C	52.756	67	T	47.244	60
BY4743_1	25	15	BY4743	WT	4	290712	288359	SNP	1	C	A	2	C/A	162	C	53.704	87	A	46.296	75
BY4743_1	25	15	BY4743	WT	4	306859	304506	SNP	1	A	G	2	A/G	147	A	54.422	80	G	45.578	67
BY4743_1	25	15	BY4743	WT	4	327319	324966	SNP	1	A	C	2	A/C	135	A	50.37	68	C	49.63	67
BY4743_1	25	15	BY4743	WT	4	329978	327625	SNP	1	T	G	2	T/G	142	T	52.817	75	G	47.183	67
BY4743_1	25	15	BY4743	WT	4	330055	327702	SNP	1	T	G	2	T/G	168	T	52.381	88	G	47.619	80
BY4743_1	25	15	BY4743	WT	4	338085	335732	SNP	1	T	A	2	T/A	110	T	53.636	59	A	46.364	51
BY4743_1	25	15	BY4743	WT	4	350117	347766	SNP	1	G	C	2	C/G	123	C	52.033	64	G	47.967	59
BY4743_1	25	15	BY4743	WT	4	352449	350098	SNP	1	A	G	2	A/G	214	A	53.271	114	G	46.729	100
BY4743_1	25	15	BY4743	WT	4	390546	388195	SNP	1	A	T	2	A/T	117	A	51.282	60	T	48.718	57
BY4743_1	25	15	BY4743	WT	4	492953	490603	SNP	1	T	C	2	T/C	143	T	51.049	73	C	48.951	70
BY4743_1	25	15	BY4743	WT	4	521441	518139	SNP	1	T	G	2	G/T	160	G	55	88	T	45	72
BY4743_1	25	15	BY4743	WT	4	558579	548812	SNP	1	A	G	2	G/A	146	G	53.425	78	A	46.575	68
BY4743_1	25	15	BY4743	WT	4	565193	555426	SNP	1	T	C	2	C/T	140	C	55	77	T	45	63
BY4743_1	25	15	BY4743	WT	4	606798	597031	SNP	1	G	A	2	A/G	139	A	51.799	72	G	48.201	67
BY4743_1	25	15	BY4743	WT	4	634359	624592	SNP	1	T	C	2	C/T	123	C	52.846	65	T	47.154	58
BY4743_1	25	15	BY4743	WT	4	669683	656249	SNP	1	G	A	2	G/A	145	G	53.793	78	A	46.207	67
BY4743_1	25	15	BY4743	WT	4	669684	656250	SNP	1	G	A	2	G/A	147	G	53.741	79	A	46.259	68
BY4743_1	25	15	BY4743	WT	4	669688	656254	SNP	1	T	G	2	T/G	155	T	52.903	82	G	47.097	73
BY4743_1	25	15	BY4743	WT	4	684160	670726	SNP	1	T	C	2	T/C	137	T	54.745	75	C	45.255	62
BY4743_1	25	15	BY4743	WT	4	686074	672640	DIP	1	-	T	2	-/T	145	-	54.483	79	T	45.517	66
BY4743_1	25	15	BY4743	WT	4	689726	676292	SNP	1	C	T	2	T/C	133	T	54.887	73	C	45.113	60
BY4743_1	25	15	BY4743	WT	4	702453	689019	SNP	1	A	G	1	G	165	G	58.182	96
BY4743_1	25	15	BY4743	WT	4	730772	717338	SNP	1	T	C	2	T/C	120	T	53.333	64	C	46.667	56
BY4743_1	25	15	BY4743	WT	4	740265	726831	SNP	1	A	G	2	A/G	137	A	53.285	73	G	46.715	64
BY4743_1	25	15	BY4743	WT	4	827254	813821	SNP	1	A	G	2	G/A	165	G	53.333	88	A	46.667	77
BY4743_1	25	15	BY4743	WT	4	862829	849396	SNP	1	T	C	2	T/C	129	T	52.713	68	C	47.287	61
BY4743_1	25	15	BY4743	WT	4	876287	862766	SNP	1	T	C	2	T/C	35	T	54.286	19	C	45.714	16
BY4743_1	25	15	BY4743	WT	4	923747	908824	SNP	1	A	G	2	A/G	142	A	54.225	77	G	45.775	65
BY4743_1	25	15	BY4743	WT	4	923748	908825	SNP	1	G	T	2	G/T	143	G	54.545	78	T	45.455	65
BY4743_1	25	15	BY4743	WT	4	940987	926064	SNP	1	G	A	1	A	107	A	99.065	106
BY4743_1	25	15	BY4743	WT	4	940988	926065	SNP	1	T	A	1	A	103	A	100	103
BY4743_1	25	15	BY4743	WT	4	1017948	998786	SNP	1	T	A	1	A	142	A	98.592	140
BY4743_1	25	15	BY4743	WT	4	1017949	998787	SNP	1	T	C	1	C	142	C	98.592	140
BY4743_1	25	15	BY4743	WT	4	1135645	1111632	SNP	1	T	C	1	C	52	C	94.231	49
BY4743_1	25	15	BY4743	WT	4	1171150	1145653	SNP	1	T	C	1	C	144	C	99.306	143
BY4743_1	25	15	BY4743	WT	4	1214589	1185939	SNP	1	T	C	1	C	161	C	99.379	160
BY4743_1	25	15	BY4743	WT	4	1268342	1239339	SNP	1	T	G	1	G	134	G	100	134
BY4743_1	25	15	BY4743	WT	4	1292094	1263091	SNP	1	T	C	1	C	123	C	100	123
BY4743_1	25	15	BY4743	WT	4	1297894	1268891	SNP	1	C	T	1	T	156	T	99.359	155
BY4743_1	25	15	BY4743	WT	4	1315900	1286896	SNP	1	A	G	1	G	129	G	99.225	128
BY4743_1	25	15	BY4743	WT	4	1370377	1341373	SNP	1	T	A	1	A	130	A	60	78
BY4743_1	25	15	BY4743	WT	4	1395971	1366967	SNP	1	T	C	1	C	137	C	99.27	136
BY4743_1	25	15	BY4743	WT	4	1433146	1404142	SNP	1	C	T	2	C/T	138	C	50	69	T	50	69
BY4743_1	25	15	BY4743	WT	4	1492681	1463677	DIP	1	A	-	1	-	131	-	96.947	127
BY4743_1	25	15	BY4743	WT	4	1511417	1482412	SNP	1	G	A	1	A	152	A	100	152
BY4743_1	25	15	BY4743	WT	4	1511418	1482413	SNP	1	G	A	1	A	153	A	100	153
BY4743_1	25	15	BY4743	WT	5	103325	103312	SNP	1	A	T	2	A/T	158	A	50	79	T	50	79
BY4743_1	25	15	BY4743	WT	5	136342	135234	SNP	1	G	A	2	A/G	134	A	52.239	70	G	47.761	64
BY4743_1	25	15	BY4743	WT	5	172446	171338	SNP	1	C	T	2	C/T	152	C	50	76	T	50	76
BY4743_1	25	15	BY4743	WT	5	172447	171339	SNP	1	T	A	2	A/T	152	A	51.316	78	T	48.684	74
BY4743_1	25	15	BY4743	WT	5	173599	172491	SNP	1	A	T	2	A/T	146	A	52.055	76	T	47.26	69
BY4743_1	25	15	BY4743	WT	5	200787	199679	SNP	1	C	T	2	T/C	175	T	54.286	95	C	45.714	80
BY4743_1	25	15	BY4743	WT	5	205166	204058	SNP	1	A	G	2	G/A	156	G	50.641	79	A	49.359	77
BY4743_1	25	15	BY4743	WT	5	253858	252750	SNP	1	T	C	2	C/T	128	C	50	64	T	50	64
BY4743_1	25	15	BY4743	WT	5	254501	253393	SNP	1	T	C	2	T/C	143	T	51.748	74	C	48.252	69
BY4743_1	25	15	BY4743	WT	5	295929	294820	SNP	1	G	A	2	G/A	137	G	53.285	73	A	46.715	64
BY4743_1	25	15	BY4743	WT	5	307229	306120	SNP	1	A	T	2	T/A	144	T	51.389	74	A	48.611	70
BY4743_1	25	15	BY4743	WT	5	307308	306199	SNP	1	G	A	2	G/A	139	G	53.237	74	A	46.763	65
BY4743_1	25	15	BY4743	WT	5	309283	308174	SNP	1	A	G	2	G/A	145	G	53.103	77	A	46.897	68
BY4743_1	25	15	BY4743	WT	5	332654	331545	SNP	1	A	G	2	G/A	119	G	52.101	62	A	47.899	57
BY4743_1	25	15	BY4743	WT	5	358080	356971	SNP	1	A	G	2	A/G	145	A	51.034	74	G	48.966	71
BY4743_1	25	15	BY4743	WT	5	414262	413153	SNP	1	C	T	2	C/T	127	C	52.756	67	T	47.244	60
BY4743_1	25	15	BY4743	WT	5	415035	413926	SNP	1	A	G	2	A/G	128	A	53.906	69	G	46.094	59
BY4743_1	25	15	BY4743	WT	5	415036	413927	SNP	1	T	C	2	T/C	127	T	54.331	69	C	45.669	58
BY4743_1	25	15	BY4743	WT	5	425181	424072	SNP	1	A	G	2	G/A	119	G	53.782	64	A	46.218	55
BY4743_1	25	15	BY4743	WT	5	441139	440030	SNP	1	C	T	1	T	97	T	64.948	63
BY4743_1	25	15	BY4743	WT	5	486675	480612	SNP	1	A	G	2	A/G	131	A	51.145	67	G	48.855	64
BY4743_1	25	15	BY4743	WT	5	500170	490488	SNP	1	A	G	1	G	149	G	58.389	87
BY4743_1	25	15	BY4743	WT	5	521649	511967	SNP	1	G	A	2	A/G	133	A	51.128	68	G	48.872	65
BY4743_1	25	15	BY4743	WT	5	523261	513579	SNP	1	T	C	2	T/C	115	T	51.304	59	C	48.696	56
BY4743_1	25	15	BY4743	WT	5	537647	527965	SNP	1	A	G	2	A/G	146	A	50	73	G	50	73
BY4743_1	25	15	BY4743	WT	6	28056	27593	SNP	1	C	T	2	C/T	160	C	52.5	84	T	47.5	76
BY4743_1	25	15	BY4743	WT	6	28057	27594	SNP	1	T	A	2	T/A	159	T	52.201	83	A	47.799	76
BY4743_1	25	15	BY4743	WT	6	39053	38590	SNP	1	G	A	2	A/G	126	A	53.175	67	G	46.825	59
BY4743_1	25	15	BY4743	WT	6	57809	57346	SNP	1	T	C	2	T/C	104	T	51.923	54	C	48.077	50
BY4743_1	25	15	BY4743	WT	6	65814	65351	SNP	1	C	T	2	C/T	138	C	51.449	71	T	48.551	67
BY4743_1	25	15	BY4743	WT	6	106149	105688	SNP	1	A	T	1	T	140	T	56.429	79
BY4743_1	25	15	BY4743	WT	6	127517	127056	SNP	1	A	G	2	G/A	157	G	51.592	81	A	48.408	76
BY4743_1	25	15	BY4743	WT	6	191795	186271	SNP	1	C	G	2	C/G	157	C	51.592	81	G	47.771	75
BY4743_1	25	15	BY4743	WT	6	211468	205944	SNP	1	A	T	2	A/T	168	A	51.19	86	T	48.81	82
BY4743_1	25	15	BY4743	WT	6	264612	259088	SNP	1	G	A	2	A/G	151	A	50.993	77	G	49.007	74
BY4743_1	25	15	BY4743	WT	7	6494	6498	SNP	1	G	A	2	G/A	150	G	51.333	77	A	48.667	73
BY4743_1	25	15	BY4743	WT	7	16559	16564	SNP	1	A	G	2	A/G	112	A	54.464	61	G	45.536	51
BY4743_1	25	15	BY4743	WT	7	33595	33600	SNP	1	G	A	1	A	109	A	55.046	60
BY4743_1	25	15	BY4743	WT	7	34389	34394	SNP	1	C	T	2	T/C	111	T	54.955	61	C	45.045	50
BY4743_1	25	15	BY4743	WT	7	34729	34734	DIP	1	A	-	2	A/-	164	A	53.659	88	-	46.341	76
BY4743_1	25	15	BY4743	WT	7	34731	34735	SNP	1	C	T	2	C/T	151	C	50.331	76	T	49.669	75
BY4743_1	25	15	BY4743	WT	7	70809	70813	SNP	1	C	T	2	C/T	148	C	53.378	79	T	46.622	69
BY4743_1	25	15	BY4743	WT	7	91996	92000	SNP	1	C	T	2	T/C	152	T	54.605	83	C	45.395	69
BY4743_1	25	15	BY4743	WT	7	146529	146533	SNP	1	A	G	2	G/A	128	G	51.562	66	A	48.438	62
BY4743_1	25	15	BY4743	WT	7	183088	183092	SNP	1	T	C	2	T/C	135	T	51.852	70	C	48.148	65
BY4743_1	25	15	BY4743	WT	7	292451	292455	SNP	1	T	C	2	T/C	144	T	52.083	75	C	47.917	69
BY4743_1	25	15	BY4743	WT	7	382762	382766	SNP	1	G	T	1	T	163	T	56.442	92
BY4743_1	25	15	BY4743	WT	7	447205	447210	SNP	1	A	G	2	G/A	141	G	51.064	72	A	48.936	69
BY4743_1	25	15	BY4743	WT	7	503180	503186	SNP	1	A	T	2	T/A	142	T	54.225	77	A	45.775	65
BY4743_1	25	15	BY4743	WT	7	511376	511382	SNP	1	G	A	2	A/G	135	A	54.815	74	G	45.185	61
BY4743_1	25	15	BY4743	WT	7	511377	511383	SNP	1	T	G	1	G	131	G	57.252	75
BY4743_1	25	15	BY4743	WT	7	526004	526010	SNP	1	T	C	2	C/T	155	C	54.194	84	T	45.806	71
BY4743_1	25	15	BY4743	WT	7	533597	533603	SNP	1	A	G	2	G/A	140	G	54.286	76	A	45.714	64
BY4743_1	25	15	BY4743	WT	7	550692	547713	SNP	1	G	T	2	T/G	159	T	50.943	81	G	49.057	78
BY4743_1	25	15	BY4743	WT	7	619233	609828	SNP	1	A	G	2	A/G	117	A	52.137	61	G	47.863	56
BY4743_1	25	15	BY4743	WT	7	654174	644769	SNP	1	T	A	2	T/A	141	T	53.191	75	A	46.809	66
BY4743_1	25	15	BY4743	WT	7	665945	656540	SNP	1	T	C	2	C/T	131	C	54.962	72	T	45.038	59
BY4743_1	25	15	BY4743	WT	7	686572	677167	SNP	1	A	G	2	G/A	151	G	50.331	76	A	49.669	75
BY4743_1	25	15	BY4743	WT	7	720296	710891	SNP	1	T	A	2	A/T	153	A	53.595	82	T	46.405	71
BY4743_1	25	15	BY4743	WT	7	720326	710921	SNP	1	A	G	2	G/A	154	G	53.896	83	A	46.104	71
BY4743_1	25	15	BY4743	WT	7	760439	751034	SNP	1	A	T	1	T	125	T	56	70
BY4743_1	25	15	BY4743	WT	7	782879	773474	SNP	1	T	C	2	C/T	133	C	52.632	70	T	47.368	63
BY4743_1	25	15	BY4743	WT	7	811336	801931	SNP	1	A	T	2	A/T	167	A	52.695	88	T	47.305	79
BY4743_1	25	15	BY4743	WT	7	811337	801932	SNP	1	C	T	2	C/T	166	C	53.012	88	T	46.988	78
BY4743_1	25	15	BY4743	WT	7	829108	813064	SNP	1	C	T	1	T	122	T	60.656	74
BY4743_1	25	15	BY4743	WT	7	876506	860462	SNP	1	T	C	2	C/T	150	C	50.667	76	T	49.333	74
BY4743_1	25	15	BY4743	WT	7	878791	862747	SNP	1	A	T	2	A/T	154	A	53.247	82	T	46.753	72
BY4743_1	25	15	BY4743	WT	7	944489	928445	SNP	1	T	C	1	C	136	C	54.412	74
BY4743_1	25	15	BY4743	WT	7	944702	928658	SNP	1	T	A	2	T/A	127	T	54.331	69	A	45.669	58
BY4743_1	25	15	BY4743	WT	7	1033868	1017824	SNP	1	A	G	2	G/A	116	G	50.862	59	A	49.138	57
BY4743_1	25	15	BY4743	WT	7	1038317	1022273	SNP	1	A	G	2	A/G	94	A	54.255	51	G	45.745	43
BY4743_1	25	15	BY4743	WT	8	4656	4659	SNP	1	G	A	2	A/G	44	A	50	22	G	50	22
BY4743_1	25	15	BY4743	WT	8	31358	31362	SNP	1	A	T	2	A/T	148	A	54.054	80	T	45.946	68
BY4743_1	25	15	BY4743	WT	8	103135	100441	SNP	1	T	C	2	C/T	140	C	50	70	T	50	70
BY4743_1	25	15	BY4743	WT	8	103658	100964	SNP	1	A	T	2	A/T	157	A	52.229	82	T	47.771	75
BY4743_1	25	15	BY4743	WT	8	105665	102971	SNP	1	T	C	2	T/C	120	T	54.167	65	C	45.833	55
BY4743_1	25	15	BY4743	WT	8	127766	125072	SNP	1	G	C	2	C/G	134	C	52.239	70	G	47.761	64
BY4743_1	25	15	BY4743	WT	8	129373	126679	SNP	1	T	C	2	C/T	156	C	50.641	79	T	49.359	77
BY4743_1	25	15	BY4743	WT	8	133959	131265	SNP	1	T	C	2	C/T	129	C	52.713	68	T	46.512	60
BY4743_1	25	15	BY4743	WT	8	315158	310836	SNP	1	C	T	2	C/T	168	C	50.595	85	T	49.405	83
BY4743_1	25	15	BY4743	WT	8	342304	337982	SNP	1	T	G	2	T/G	136	T	50.735	69	G	49.265	67
BY4743_1	25	15	BY4743	WT	8	367704	363382	SNP	1	A	G	2	G/A	132	G	52.273	69	A	47.727	63
BY4743_1	25	15	BY4743	WT	8	445733	441411	SNP	1	A	G	2	G/A	160	G	51.875	83	A	48.125	77
BY4743_1	25	15	BY4743	WT	8	551765	541391	SNP	1	A	G	1	G	74	G	55.405	41
BY4743_1	25	15	BY4743	WT	9	28841	12780	SNP	1	A	G	1	G	141	G	99.291	140
BY4743_1	25	15	BY4743	WT	9	98523	82463	DIP	1	T	-	2	T/-	137	T	50.365	69	-	49.635	68
BY4743_1	25	15	BY4743	WT	9	101943	85883	SNP	1	T	C	2	T/C	157	T	53.503	84	C	46.497	73
BY4743_1	25	15	BY4743	WT	9	115752	99695	SNP	1	T	C	1	C	136	C	100	136
BY4743_1	25	15	BY4743	WT	9	134410	118353	SNP	1	G	A	2	A/G	144	A	54.861	79	G	45.139	65
BY4743_1	25	15	BY4743	WT	9	146113	130056	SNP	1	G	A	2	A/G	164	A	51.829	85	G	48.171	79
BY4743_1	25	15	BY4743	WT	9	154203	138146	SNP	1	C	T	1	T	157	T	100	157
BY4743_1	25	15	BY4743	WT	9	172066	156009	SNP	1	T	C	1	C	158	C	100	158
BY4743_1	25	15	BY4743	WT	9	242945	226888	DIP	1	T	-	2	-/T	167	-	52.096	87	T	46.108	77
BY4743_1	25	15	BY4743	WT	9	345376	329318	SNP	1	A	G	2	A/G	140	A	51.429	72	G	48.571	68
BY4743_1	25	15	BY4743	WT	10	40166	26047	SNP	1	A	G	2	A/G	129	A	53.488	69	G	46.512	60
BY4743_1	25	15	BY4743	WT	10	68606	54487	SNP	1	C	T	2	T/C	169	T	54.438	92	C	45.562	77
BY4743_1	25	15	BY4743	WT	10	78894	64775	SNP	1	A	G	2	A/G	130	A	54.615	71	G	45.385	59
BY4743_1	25	15	BY4743	WT	10	78942	64823	SNP	1	A	G	2	G/A	133	G	52.632	70	A	47.368	63
BY4743_1	25	15	BY4743	WT	10	155484	141365	SNP	1	T	C	2	C/T	124	C	54.032	67	T	45.968	57
BY4743_1	25	15	BY4743	WT	10	226902	212783	SNP	1	A	T	2	T/A	135	T	51.852	70	A	48.148	65
BY4743_1	25	15	BY4743	WT	10	233801	219682	SNP	1	A	G	2	A/G	134	A	53.731	72	G	45.522	61
BY4743_1	25	15	BY4743	WT	10	374152	360033	SNP	1	A	G	2	G/A	120	G	51.667	62	A	48.333	58
BY4743_1	25	15	BY4743	WT	10	406156	392037	SNP	1	C	T	2	C/T	172	C	54.07	93	T	45.93	79
BY4743_1	25	15	BY4743	WT	10	432228	418109	SNP	1	T	C	2	C/T	133	C	52.632	70	T	47.368	63
BY4743_1	25	15	BY4743	WT	10	451867	437748	SNP	1	T	C	2	C/T	133	C	54.887	73	T	45.113	60
BY4743_1	25	15	BY4743	WT	10	461899	447780	SNP	1	T	C	2	T/C	137	T	54.745	75	C	45.255	62
BY4743_1	25	15	BY4743	WT	10	527331	507409	SNP	1	T	C	1	C	169	C	100	169
BY4743_1	25	15	BY4743	WT	10	564218	544296	SNP	1	G	T	2	G/T	125	G	52	65	T	48	60
BY4743_1	25	15	BY4743	WT	10	594521	574599	SNP	1	G	T	2	G/T	154	G	50	77	T	50	77
BY4743_1	25	15	BY4743	WT	10	655283	635362	SNP	1	A	G	2	A/G	135	A	54.815	74	G	45.185	61
BY4743_1	25	15	BY4743	WT	10	718188	698208	SNP	1	A	T	1	T	159	T	56.604	90
BY4743_1	25	15	BY4743	WT	10	741717	715564	SNP	1	T	A	2	T/A	109	T	51.376	56	A	48.624	53
BY4743_1	25	15	BY4743	WT	11	55058	55059	SNP	1	C	T	2	T/C	146	T	52.74	77	C	47.26	69
BY4743_1	25	15	BY4743	WT	11	80737	80741	SNP	1	C	T	2	C/T	144	C	52.778	76	T	47.222	68
BY4743_1	25	15	BY4743	WT	11	80738	80742	SNP	1	C	T	2	C/T	149	C	51.007	76	T	48.993	73
BY4743_1	25	15	BY4743	WT	11	113995	113999	SNP	1	T	A	2	A/T	141	A	54.61	77	T	45.39	64
BY4743_1	25	15	BY4743	WT	11	134063	134067	SNP	1	T	A	2	A/T	144	A	50	72	T	50	72
BY4743_1	25	15	BY4743	WT	11	157756	157760	SNP	1	G	A	2	A/G	135	A	54.074	73	G	45.926	62
BY4743_1	25	15	BY4743	WT	11	175256	175260	SNP	1	C	T	1	T	141	T	55.319	78
BY4743_1	25	15	BY4743	WT	11	187999	188003	SNP	1	G	T	2	G/T	137	G	50.365	69	T	49.635	68
BY4743_1	25	15	BY4743	WT	11	221503	221507	SNP	1	C	T	1	T	124	T	57.258	71
BY4743_1	25	15	BY4743	WT	11	258032	258036	SNP	1	T	A	2	T/A	149	T	51.007	76	A	48.993	73
BY4743_1	25	15	BY4743	WT	11	280184	280188	SNP	1	T	A	2	A/T	131	A	50.382	66	T	49.618	65
BY4743_1	25	15	BY4743	WT	11	327426	327430	SNP	1	T	A	2	A/T	159	A	53.459	85	T	46.541	74
BY4743_1	25	15	BY4743	WT	11	332542	332546	SNP	1	G	A	2	A/G	132	A	53.03	70	G	46.97	62
BY4743_1	25	15	BY4743	WT	11	334157	334161	SNP	1	A	T	2	A/T	147	A	51.02	75	T	48.98	72
BY4743_1	25	15	BY4743	WT	11	359716	359720	SNP	1	T	C	2	T/C	125	T	51.2	64	C	48.8	61
BY4743_1	25	15	BY4743	WT	11	400489	400493	SNP	1	G	A	2	A/G	121	A	52.066	63	G	47.934	58
BY4743_1	25	15	BY4743	WT	11	453362	453360	SNP	1	A	T	2	A/T	140	A	53.571	75	T	46.429	65
BY4743_1	25	15	BY4743	WT	11	459713	459711	SNP	1	C	T	2	T/C	120	T	50.833	61	C	49.167	59
BY4743_1	25	15	BY4743	WT	11	462633	462631	SNP	1	A	G	2	G/A	142	G	53.521	76	A	46.479	66
BY4743_1	25	15	BY4743	WT	11	467420	467422	SNP	1	C	T	2	C/T	126	C	51.587	65	T	48.413	61
BY4743_1	25	15	BY4743	WT	11	482180	482182	SNP	1	A	G	2	A/G	156	A	53.205	83	G	46.795	73
BY4743_1	25	15	BY4743	WT	11	517973	517975	SNP	1	A	T	2	A/T	102	A	50.98	52	T	49.02	50
BY4743_1	25	15	BY4743	WT	11	576400	576402	SNP	1	G	A	2	A/G	135	A	52.593	71	G	47.407	64
BY4743_1	25	15	BY4743	WT	11	641947	641949	DIP	1	-	T	1	T	144	T	52.083	75
BY4743_1	25	15	BY4743	WT	12	23757	17323	SNP	1	T	A	2	T/A	153	T	52.288	80	A	47.712	73
BY4743_1	25	15	BY4743	WT	12	41721	35287	SNP	1	C	A	1	A	137	A	59.124	81
BY4743_1	25	15	BY4743	WT	12	65237	58803	SNP	1	A	G	2	G/A	148	G	52.027	77	A	47.973	71
BY4743_1	25	15	BY4743	WT	12	82262	75828	SNP	1	G	A	2	G/A	134	G	50.746	68	A	49.254	66
BY4743_1	25	15	BY4743	WT	12	87270	80836	SNP	1	T	C	2	C/T	121	C	52.066	63	T	47.934	58
BY4743_1	25	15	BY4743	WT	12	88773	82339	SNP	1	C	T	1	T	138	T	57.246	79
BY4743_1	25	15	BY4743	WT	12	133545	127111	SNP	1	T	C	2	T/C	158	T	53.165	84	C	46.835	74
BY4743_1	25	15	BY4743	WT	12	150961	144527	SNP	1	T	G	2	G/T	100	G	54	54	T	46	46
BY4743_1	25	15	BY4743	WT	12	158373	151939	SNP	1	G	A	2	G/A	155	G	54.839	85	A	45.161	70
BY4743_1	25	15	BY4743	WT	12	273842	264027	SNP	1	T	C	1	C	129	C	56.589	73
BY4743_1	25	15	BY4743	WT	12	364194	354379	SNP	1	T	A	2	T/A	142	T	52.113	74	A	47.183	67
BY4743_1	25	15	BY4743	WT	12	381362	371547	SNP	1	G	A	2	G/A	142	G	52.113	74	A	47.887	68
BY4743_1	25	15	BY4743	WT	12	384960	375145	SNP	1	C	T	2	C/T	137	C	50.365	69	T	49.635	68
BY4743_1	25	15	BY4743	WT	12	385317	375502	SNP	1	C	T	2	T/C	124	T	50.806	63	C	49.194	61
BY4743_1	25	15	BY4743	WT	12	385983	376168	SNP	1	A	G	2	G/A	167	G	53.892	90	A	46.108	77
BY4743_1	25	15	BY4743	WT	12	424805	414990	SNP	1	A	G	2	A/G	146	A	50.685	74	G	49.315	72
BY4743_1	25	15	BY4743	WT	12	445356	435541	SNP	1	A	G	2	G/A	157	G	52.866	83	A	47.134	74
BY4743_1	25	15	BY4743	WT	12	450438	440623	SNP	1	T	A	2	T/A	154	T	50.649	78	A	49.351	76
BY4743_1	25	15	BY4743	WT	12	526340	484861	SNP	1	T	C	2	C/T	140	C	52.143	73	T	47.857	67
BY4743_1	25	15	BY4743	WT	12	539070	497591	SNP	1	A	G	2	A/G	132	A	50	66	G	50	66
BY4743_1	25	15	BY4743	WT	12	611789	567659	SNP	1	T	A	2	A/T	132	A	50.758	67	T	49.242	65
BY4743_1	25	15	BY4743	WT	12	626858	582728	SNP	1	A	G	2	A/G	158	A	51.266	81	G	48.734	77
BY4743_1	25	15	BY4743	WT	12	679445	633050	SNP	1	T	A	2	T/A	133	T	51.88	69	A	48.12	64
BY4743_1	25	15	BY4743	WT	12	718174	671779	SNP	1	G	A	2	G/A	120	G	52.5	63	A	47.5	57
BY4743_1	25	15	BY4743	WT	12	784186	737791	SNP	1	C	G	2	C/G	161	C	50.932	82	G	49.068	79
BY4743_1	25	15	BY4743	WT	12	794261	747867	SNP	1	A	G	2	A/G	160	A	55	88	G	45	72
BY4743_1	25	15	BY4743	WT	12	795290	748896	SNP	1	G	A	1	A	121	A	57.851	70
BY4743_1	25	15	BY4743	WT	12	848076	801682	SNP	1	G	A	2	A/G	131	A	53.435	70	G	46.565	61
BY4743_1	25	15	BY4743	WT	12	866924	820530	SNP	1	A	G	1	G	90	G	100	90
BY4743_1	25	15	BY4743	WT	12	950143	902452	SNP	1	A	G	1	G	113	G	60.177	68
BY4743_1	25	15	BY4743	WT	12	985326	936639	SNP	1	T	C	2	T/C	143	T	54.545	78	C	45.455	65
BY4743_1	25	15	BY4743	WT	12	1040774	992091	SNP	1	T	C	2	T/C	144	T	51.389	74	C	47.917	69
BY4743_1	25	15	BY4743	WT	13	156507	152042	SNP	1	A	G	2	G/A	152	G	53.947	82	A	46.053	70
BY4743_1	25	15	BY4743	WT	13	297299	284103	DIP	1	-	T	2	-/T	162	-	50	81	T	46.914	76
BY4743_1	25	15	BY4743	WT	13	327399	314203	SNP	1	A	G	1	G	121	G	55.372	67
BY4743_1	25	15	BY4743	WT	13	345530	332334	SNP	1	T	A	2	A/T	158	A	52.532	83	T	47.468	75
BY4743_1	25	15	BY4743	WT	13	345531	332335	SNP	1	A	T	2	T/A	156	T	54.487	85	A	45.513	71
BY4743_1	25	15	BY4743	WT	13	421678	404430	SNP	1	G	A	2	A/G	127	A	54.331	69	G	45.669	58
BY4743_1	25	15	BY4743	WT	13	516772	499524	SNP	1	G	A	2	A/G	146	A	52.74	77	G	47.26	69
BY4743_1	25	15	BY4743	WT	13	597048	579800	SNP	1	A	G	2	G/A	151	G	51.656	78	A	48.344	73
BY4743_1	25	15	BY4743	WT	13	639184	621936	SNP	1	C	T	1	T	164	T	55.488	91
BY4743_1	25	15	BY4743	WT	13	712401	695153	SNP	1	T	A	1	A	137	A	55.474	76
BY4743_1	25	15	BY4743	WT	13	738969	721721	SNP	1	A	T	2	A/T	142	A	50.704	72	T	49.296	70
BY4743_1	25	15	BY4743	WT	13	748485	731237	SNP	1	G	A	2	G/A	123	G	52.846	65	A	47.154	58
BY4743_1	25	15	BY4743	WT	13	789289	772041	SNP	1	T	C	2	C/T	118	C	53.39	63	T	46.61	55
BY4743_1	25	15	BY4743	WT	13	790178	772930	SNP	1	T	C	2	C/T	129	C	54.264	70	T	45.736	59
BY4743_1	25	15	BY4743	WT	13	839649	822401	SNP	1	T	A	2	A/T	150	A	50.667	76	T	49.333	74
BY4743_1	25	15	BY4743	WT	13	853834	836586	SNP	1	T	C	2	T/C	156	T	54.487	85	C	45.513	71
BY4743_1	25	15	BY4743	WT	13	893921	876673	SNP	1	A	T	2	T/A	171	T	50.292	86	A	49.708	85
BY4743_1	25	15	BY4743	WT	14	104126	97587	SNP	1	T	C	1	C	121	C	100	121
BY4743_1	25	15	BY4743	WT	14	141281	134742	SNP	1	T	C	1	C	121	C	100	121
BY4743_1	25	15	BY4743	WT	14	152800	146261	SNP	1	A	G	2	A/G	109	A	54.128	59	G	45.872	50
BY4743_1	25	15	BY4743	WT	14	361370	354828	SNP	1	G	A	2	A/G	130	A	50	65	G	50	65
BY4743_1	25	15	BY4743	WT	14	368615	362073	SNP	1	A	G	2	A/G	127	A	51.181	65	G	48.819	62
BY4743_1	25	15	BY4743	WT	14	383171	376629	SNP	1	T	C	1	C	131	C	55.725	73
BY4743_1	25	15	BY4743	WT	14	404224	397682	SNP	1	T	A	2	T/A	163	T	53.374	87	A	46.626	76
BY4743_1	25	15	BY4743	WT	14	510620	504079	SNP	1	T	C	2	C/T	127	C	51.969	66	T	48.031	61
BY4743_1	25	15	BY4743	WT	14	536263	529722	SNP	1	T	A	2	T/A	166	T	52.41	87	A	47.59	79
BY4743_1	25	15	BY4743	WT	14	545886	539345	SNP	1	A	T	2	T/A	153	T	52.288	80	A	47.712	73
BY4743_1	25	15	BY4743	WT	14	555821	549280	SNP	1	A	G	2	A/G	98	A	50	49	G	50	49
BY4743_1	25	15	BY4743	WT	14	588785	581403	SNP	1	A	G	2	G/A	143	G	53.147	76	A	46.853	67
BY4743_1	25	15	BY4743	WT	14	644590	637208	SNP	1	A	T	2	A/T	155	A	51.613	80	T	48.387	75
BY4743_1	25	15	BY4743	WT	14	676361	668979	SNP	1	C	T	2	T/C	145	T	53.793	78	C	46.207	67
BY4743_1	25	15	BY4743	WT	14	677713	670331	SNP	1	A	G	2	A/G	136	A	53.676	73	G	46.324	63
BY4743_1	25	15	BY4743	WT	14	710328	702946	SNP	1	C	T	1	T	125	T	58.4	73
BY4743_1	25	15	BY4743	WT	14	740656	733274	SNP	1	G	A	2	G/A	149	G	51.678	77	A	48.322	72
BY4743_1	25	15	BY4743	WT	14	767993	760611	SNP	1	G	T	2	T/G	133	T	54.887	73	G	45.113	60
BY4743_1	25	15	BY4743	WT	14	773446	766064	SNP	1	G	T	2	G/T	160	G	53.75	86	T	46.25	74
BY4743_1	25	15	BY4743	WT	15	25270	25270	SNP	1	A	T	2	A/T	149	A	54.362	81	T	45.638	68
BY4743_1	25	15	BY4743	WT	15	47697	47697	SNP	1	C	T	2	T/C	139	T	51.799	72	C	48.201	67
BY4743_1	25	15	BY4743	WT	15	51812	51812	SNP	1	A	G	2	G/A	145	G	51.034	74	A	48.966	71
BY4743_1	25	15	BY4743	WT	15	195510	192228	SNP	1	A	T	2	T/A	137	T	52.555	72	A	47.445	65
BY4743_1	25	15	BY4743	WT	15	213126	209844	SNP	1	A	T	2	A/T	145	A	54.483	79	T	45.517	66
BY4743_1	25	15	BY4743	WT	15	233572	230290	SNP	1	A	T	2	T/A	150	T	53.333	80	A	46.667	70
BY4743_1	25	15	BY4743	WT	15	245115	241833	SNP	1	T	C	2	T/C	132	T	53.788	71	C	46.212	61
BY4743_1	25	15	BY4743	WT	15	292742	289460	SNP	1	A	T	2	A/T	142	A	54.225	77	T	45.775	65
BY4743_1	25	15	BY4743	WT	15	391853	388571	SNP	1	T	C	1	C	141	C	55.319	78
BY4743_1	25	15	BY4743	WT	15	462848	459566	SNP	1	G	A	2	A/G	153	A	50.327	77	G	49.02	75
BY4743_1	25	15	BY4743	WT	15	487086	483804	SNP	1	A	G	2	G/A	137	G	54.015	74	A	45.985	63
BY4743_1	25	15	BY4743	WT	15	514997	511715	SNP	1	A	T	2	A/T	95	A	50.526	48	T	49.474	47
BY4743_1	25	15	BY4743	WT	15	514998	511716	SNP	1	C	T	2	C/T	95	C	51.579	49	T	48.421	46
BY4743_1	25	15	BY4743	WT	15	581459	577945	SNP	1	G	A	1	A	107	A	55.14	59
BY4743_1	25	15	BY4743	WT	15	633741	626184	SNP	1	T	A	2	T/A	156	T	51.282	80	A	48.718	76
BY4743_1	25	15	BY4743	WT	15	633743	626186	SNP	1	G	T	2	G/T	151	G	50.993	77	T	49.007	74
BY4743_1	25	15	BY4743	WT	15	663535	655978	SNP	1	C	T	2	C/T	139	C	53.957	75	T	46.043	64
BY4743_1	25	15	BY4743	WT	15	696723	689166	SNP	1	T	A	2	T/A	135	T	53.333	72	A	46.667	63
BY4743_1	25	15	BY4743	WT	15	728089	719216	SNP	1	C	A	2	C/A	136	C	53.676	73	A	46.324	63
BY4743_1	25	15	BY4743	WT	15	732889	724016	SNP	1	G	A	2	G/A	130	G	51.538	67	A	48.462	63
BY4743_1	25	15	BY4743	WT	15	773929	765056	SNP	1	T	C	2	C/T	130	C	53.077	69	T	46.923	61
BY4743_1	25	15	BY4743	WT	15	775496	766623	SNP	1	A	G	2	A/G	149	A	54.362	81	G	45.638	68
BY4743_1	25	15	BY4743	WT	15	821121	812248	SNP	1	T	C	2	T/C	154	T	53.896	83	C	46.104	71
BY4743_1	25	15	BY4743	WT	15	871891	863018	SNP	1	T	C	1	C	142	C	60.563	86
BY4743_1	25	15	BY4743	WT	15	914668	905795	SNP	1	A	G	1	G	145	G	56.552	82
BY4743_1	25	15	BY4743	WT	15	936056	927183	SNP	1	A	G	2	A/G	132	A	51.515	68	G	48.485	64
BY4743_1	25	15	BY4743	WT	15	1018146	1008529	SNP	1	A	G	2	A/G	167	A	52.695	88	G	47.305	79
BY4743_1	25	15	BY4743	WT	15	1045800	1036183	SNP	1	A	G	2	G/A	145	G	51.724	75	A	48.276	70
BY4743_1	25	15	BY4743	WT	15	1073417	1063800	SNP	1	T	A	1	A	135	A	59.259	80
BY4743_1	25	15	BY4743	WT	16	135387	123164	SNP	1	C	T	1	T	130	T	58.462	76
BY4743_1	25	15	BY4743	WT	16	135388	123165	SNP	1	T	C	1	C	130	C	56.923	74
BY4743_1	25	15	BY4743	WT	16	162190	149967	SNP	1	A	T	2	T/A	119	T	51.261	61	A	48.739	58
BY4743_1	25	15	BY4743	WT	16	165946	153723	SNP	1	T	C	2	C/T	90	C	54.444	49	T	45.556	41
BY4743_1	25	15	BY4743	WT	16	190406	178183	SNP	1	T	A	2	A/T	132	A	53.03	70	T	46.97	62
BY4743_1	25	15	BY4743	WT	16	202353	190130	SNP	1	A	G	1	G	130	G	55.385	72
BY4743_1	25	15	BY4743	WT	16	241262	229039	SNP	1	G	A	2	A/G	132	A	53.788	71	G	46.212	61
BY4743_1	25	15	BY4743	WT	16	249527	237304	SNP	1	C	T	1	T	151	T	54.967	83
BY4743_1	25	15	BY4743	WT	16	310334	298111	SNP	1	G	T	2	G/T	131	G	52.672	69	T	47.328	62
BY4743_1	25	15	BY4743	WT	16	314932	302709	SNP	1	T	C	2	C/T	140	C	52.143	73	T	47.857	67
BY4743_1	25	15	BY4743	WT	16	323868	311645	SNP	1	A	G	2	G/A	118	G	51.695	61	A	47.458	56
BY4743_1	25	15	BY4743	WT	16	340266	328043	SNP	1	A	G	1	G	111	G	55.856	62
BY4743_1	25	15	BY4743	WT	16	354600	342377	SNP	1	A	G	2	A/G	142	A	50.704	72	G	49.296	70
BY4743_1	25	15	BY4743	WT	16	409952	397729	SNP	1	T	C	2	C/T	151	C	50.331	76	T	49.669	75
BY4743_1	25	15	BY4743	WT	16	442578	427096	SNP	1	T	C	1	C	20	C	70	14
BY4743_1	25	15	BY4743	WT	16	448565	433083	SNP	1	T	A	2	A/T	141	A	53.191	75	T	46.809	66
BY4743_1	25	15	BY4743	WT	16	502230	486747	SNP	1	T	C	2	T/C	153	T	52.288	80	C	47.712	73
BY4743_1	25	15	BY4743	WT	16	502328	486845	SNP	1	G	A	2	A/G	124	A	51.613	64	G	48.387	60
BY4743_1	25	15	BY4743	WT	16	505449	489966	SNP	1	T	C	1	C	136	C	55.882	76
BY4743_1	25	15	BY4743	WT	16	510319	494836	SNP	1	T	C	2	T/C	158	T	51.899	82	C	48.101	76
BY4743_1	25	15	BY4743	WT	16	515553	500070	SNP	1	T	A	2	A/T	131	A	51.145	67	T	48.855	64
BY4743_1	25	15	BY4743	WT	16	533519	518036	SNP	1	A	T	2	T/A	127	T	51.969	66	A	48.031	61
BY4743_1	25	15	BY4743	WT	16	540319	524836	SNP	1	A	G	2	A/G	144	A	54.167	78	G	45.833	66
BY4743_1	25	15	BY4743	WT	16	549626	534143	SNP	1	A	T	2	A/T	169	A	53.254	90	T	46.746	79
BY4743_1	25	15	BY4743	WT	16	581333	565850	SNP	1	C	T	2	C/T	69	C	53.623	37	T	46.377	32
BY4743_1	25	15	BY4743	WT	16	636682	621199	DIP	1	T	-	2	T/-	145	T	53.103	77	-	46.897	68
BY4743_1	25	15	BY4743	WT	16	735085	719602	SNP	1	G	A	1	A	129	A	55.039	71
BY4743_1	25	15	BY4743	WT	16	790638	775155	SNP	1	G	A	2	G/A	142	G	50.704	72	A	48.592	69
BY4743_1	25	15	BY4743	WT	16	794238	778755	SNP	1	G	A	2	A/G	164	A	53.049	87	G	46.951	77
BY4743_1	25	15	BY4743	WT	16	798319	782836	SNP	1	T	C	2	T/C	104	T	53.846	56	C	46.154	48
BY4743_1	25	15	BY4743	WT	16	830859	811022	SNP	1	G	A	2	A/G	129	A	53.488	69	G	46.512	60
BY4743_1	25	15	BY4743	WT	16	903194	878833	SNP	1	G	A	2	G/A	168	G	52.381	88	A	47.619	80
BY4743_1	25	15	BY4743	WT	16	905892	881531	SNP	1	G	A	1	A	135	A	55.556	75
BY4743_10	25	15	BY4743	WT	1	35244	34998	SNP	1	T	C	2	C/T	62	C	50	31	T	50	31
BY4743_10	25	15	BY4743	WT	1	41568	41322	SNP	1	C	T	1	T	74	T	55.405	41
BY4743_10	25	15	BY4743	WT	1	42523	42277	SNP	1	T	A	2	T/A	51	T	52.941	27	A	47.059	24
BY4743_10	25	15	BY4743	WT	1	91450	91204	SNP	1	A	G	2	A/G	55	A	54.545	30	G	45.455	25
BY4743_10	25	15	BY4743	WT	1	95180	94934	SNP	1	T	C	2	C/T	58	C	50	29	T	50	29
BY4743_10	25	15	BY4743	WT	1	95881	95635	SNP	1	T	C	1	C	68	C	57.353	39
BY4743_10	25	15	BY4743	WT	1	121591	121345	SNP	1	A	T	2	T/A	63	T	50.794	32	A	49.206	31
BY4743_10	25	15	BY4743	WT	1	148545	148259	SNP	1	A	G	2	A/G	72	A	52.778	38	G	47.222	34
BY4743_10	25	15	BY4743	WT	1	156432	156146	SNP	1	T	C	1	C	70	C	62.857	44
BY4743_10	25	15	BY4743	WT	1	210841	207757	SNP	1	A	G	2	G/A	64	G	51.562	33	A	48.438	31
BY4743_10	25	15	BY4743	WT	2	104997	102927	SNP	1	C	T	2	T/C	76	T	52.632	40	C	47.368	36
BY4743_10	25	15	BY4743	WT	2	105091	103021	SNP	1	T	C	1	C	66	C	57.576	38
BY4743_10	25	15	BY4743	WT	2	141876	139806	SNP	1	T	C	2	T/C	71	T	53.521	38	C	46.479	33
BY4743_10	25	15	BY4743	WT	2	155602	153532	SNP	1	T	A	2	A/T	58	A	50	29	T	50	29
BY4743_10	25	15	BY4743	WT	2	239091	236373	SNP	1	A	G	2	G/A	63	G	50.794	32	A	49.206	31
BY4743_10	25	15	BY4743	WT	2	256002	253284	SNP	1	C	T	2	T/C	52	T	53.846	28	C	46.154	24
BY4743_10	25	15	BY4743	WT	2	289878	285644	SNP	1	C	T	2	C/T	72	C	50	36	T	50	36
BY4743_10	25	15	BY4743	WT	2	320536	316302	SNP	1	T	G	1	G	71	G	97.183	69
BY4743_10	25	15	BY4743	WT	2	337926	333692	SNP	1	A	T	2	T/A	61	T	50.82	31	A	49.18	30
BY4743_10	25	15	BY4743	WT	2	342677	338443	SNP	1	T	C	1	C	63	C	58.73	37
BY4743_10	25	15	BY4743	WT	2	390063	385828	SNP	1	T	C	2	C/T	69	C	50.725	35	T	49.275	34
BY4743_10	25	15	BY4743	WT	2	418157	413922	SNP	1	T	C	2	T/C	59	T	54.237	32	C	45.763	27
BY4743_10	25	15	BY4743	WT	2	497994	493759	SNP	1	A	G	2	A/G	59	A	54.237	32	G	45.763	27
BY4743_10	25	15	BY4743	WT	2	498743	494508	SNP	1	T	C	1	C	70	C	60	42
BY4743_10	25	15	BY4743	WT	2	513107	508872	SNP	1	C	T	2	C/T	52	C	50	26	T	50	26
BY4743_10	25	15	BY4743	WT	2	527884	523649	SNP	1	A	G	2	A/G	65	A	53.846	35	G	46.154	30
BY4743_10	25	15	BY4743	WT	2	608656	604421	SNP	1	C	T	2	C/T	61	C	50.82	31	T	49.18	30
BY4743_10	25	15	BY4743	WT	2	641047	636812	SNP	1	T	C	2	T/C	50	T	54	27	C	46	23
BY4743_10	25	15	BY4743	WT	2	723151	718916	SNP	1	A	G	1	G	70	G	100	70
BY4743_10	25	15	BY4743	WT	3	7573	7573	SNP	1	T	C	2	C/T	77	C	51.948	40	T	48.052	37
BY4743_10	25	15	BY4743	WT	3	15334	14533	SNP	1	A	G	2	G/A	65	G	50.769	33	A	49.231	32
BY4743_10	25	15	BY4743	WT	3	162464	152142	DIP	3	---	GAA	1	GAA	27	GAA	48.148	13
BY4743_10	25	15	BY4743	WT	3	178267	167949	SNP	1	C	T	2	T/C	46	T	54.348	25	C	45.652	21
BY4743_10	25	15	BY4743	WT	3	303038	292051	SNP	1	G	A	2	A/G	65	A	53.846	35	G	46.154	30
BY4743_10	25	15	BY4743	WT	4	92278	88899	SNP	1	T	A	1	A	64	A	64.062	41
BY4743_10	25	15	BY4743	WT	4	128930	125551	SNP	1	A	T	2	T/A	52	T	51.923	27	A	48.077	25
BY4743_10	25	15	BY4743	WT	4	130611	127232	SNP	1	C	T	2	C/T	58	C	51.724	30	T	48.276	28
BY4743_10	25	15	BY4743	WT	4	145222	141843	SNP	1	G	C	2	G/C	58	G	53.448	31	C	46.552	27
BY4743_10	25	15	BY4743	WT	4	209806	206427	SNP	1	G	A	2	A/G	49	A	51.02	25	G	48.98	24
BY4743_10	25	15	BY4743	WT	4	212623	209244	SNP	1	A	G	2	A/G	44	A	54.545	24	G	45.455	20
BY4743_10	25	15	BY4743	WT	4	214785	211406	SNP	1	G	A	2	G/A	69	G	50.725	35	A	49.275	34
BY4743_10	25	15	BY4743	WT	4	301204	297825	SNP	1	T	A	2	A/T	65	A	53.846	35	T	46.154	30
BY4743_10	25	15	BY4743	WT	4	309725	306346	SNP	1	A	G	2	A/G	74	A	51.351	38	G	48.649	36
BY4743_10	25	15	BY4743	WT	4	327049	323670	SNP	1	C	T	2	C/T	77	C	53.247	41	T	46.753	36
BY4743_10	25	15	BY4743	WT	4	332652	329273	SNP	1	T	C	2	T/C	73	T	54.795	40	C	45.205	33
BY4743_10	25	15	BY4743	WT	4	462476	459100	SNP	1	C	T	1	T	74	T	60.811	45
BY4743_10	25	15	BY4743	WT	4	476543	473167	SNP	1	C	A	2	C/A	61	C	54.098	33	A	45.902	28
BY4743_10	25	15	BY4743	WT	4	490894	487518	SNP	1	T	C	2	C/T	55	C	54.545	30	T	45.455	25
BY4743_10	25	15	BY4743	WT	4	571775	560777	SNP	1	T	C	2	T/C	84	T	52.381	44	C	47.619	40
BY4743_10	25	15	BY4743	WT	4	634510	623512	SNP	1	A	G	2	A/G	51	A	52.941	27	G	47.059	24
BY4743_10	25	15	BY4743	WT	4	670849	656166	SNP	1	T	A	2	T/A	47	T	53.191	25	A	46.809	22
BY4743_10	25	15	BY4743	WT	4	698439	683756	SNP	1	A	T	1	T	62	T	58.065	36
BY4743_10	25	15	BY4743	WT	4	736984	722301	SNP	1	C	T	2	T/C	59	T	54.237	32	C	45.763	27
BY4743_10	25	15	BY4743	WT	4	742340	727657	SNP	1	A	G	1	G	69	G	57.971	40
BY4743_10	25	15	BY4743	WT	4	760174	745491	SNP	1	C	T	1	T	49	T	57.143	28
BY4743_10	25	15	BY4743	WT	4	766636	751953	SNP	1	T	A	2	T/A	53	T	52.83	28	A	47.17	25
BY4743_10	25	15	BY4743	WT	4	808902	794219	SNP	1	T	A	2	T/A	65	T	52.308	34	A	47.692	31
BY4743_10	25	15	BY4743	WT	4	819517	804835	SNP	1	C	T	2	T/C	67	T	52.239	35	C	47.761	32
BY4743_10	25	15	BY4743	WT	4	827441	812759	SNP	1	A	G	1	G	56	G	66.071	37
BY4743_10	25	15	BY4743	WT	4	831932	817250	SNP	1	T	C	2	T/C	62	T	51.613	32	C	48.387	30
BY4743_10	25	15	BY4743	WT	4	880824	865148	SNP	1	T	A	1	A	49	A	55.102	27
BY4743_10	25	15	BY4743	WT	4	911342	894558	SNP	1	C	T	2	T/C	68	T	54.412	37	C	45.588	31
BY4743_10	25	15	BY4743	WT	4	924813	908029	SNP	1	A	G	2	G/A	64	G	54.688	35	A	45.312	29
BY4743_10	25	15	BY4743	WT	4	942331	925547	SNP	1	A	G	2	A/G	76	A	52.632	40	G	47.368	36
BY4743_10	25	15	BY4743	WT	4	977604	960820	SNP	1	G	A	2	G/A	58	G	51.724	30	A	48.276	28
BY4743_10	25	15	BY4743	WT	4	1004040	983043	SNP	1	A	G	2	A/G	71	A	50.704	36	G	49.296	35
BY4743_10	25	15	BY4743	WT	4	1018058	997061	SNP	1	G	A	2	G/A	71	G	52.113	37	A	47.887	34
BY4743_10	25	15	BY4743	WT	4	1093353	1072356	SNP	1	A	T	1	T	59	T	55.932	33
BY4743_10	25	15	BY4743	WT	4	1131577	1105552	SNP	1	T	C	2	T/C	70	T	52.857	37	C	47.143	33
BY4743_10	25	15	BY4743	WT	4	1152871	1126847	SNP	1	G	A	1	A	72	A	56.944	41
BY4743_10	25	15	BY4743	WT	4	1174197	1146609	SNP	1	A	G	1	G	72	G	100	72
BY4743_10	25	15	BY4743	WT	4	1265634	1234329	SNP	1	A	T	1	T	90	T	100	90
BY4743_10	25	15	BY4743	WT	4	1371869	1340538	SNP	1	C	T	1	T	56	T	100	56
BY4743_10	25	15	BY4743	WT	4	1373312	1341981	SNP	1	A	G	1	G	69	G	100	69
BY4743_10	25	15	BY4743	WT	4	1402093	1370762	SNP	1	C	A	1	A	69	A	56.522	39
BY4743_10	25	15	BY4743	WT	4	1432384	1401053	SNP	1	C	T	1	T	59	T	100	59
BY4743_10	25	15	BY4743	WT	4	1463135	1431804	SNP	1	A	G	1	G	75	G	98.667	74
BY4743_10	25	15	BY4743	WT	4	1496070	1464739	SNP	1	G	A	1	A	49	A	100	49
BY4743_10	25	15	BY4743	WT	4	1504969	1473638	SNP	1	G	A	2	A/G	76	A	52.632	40	G	47.368	36
BY4743_10	25	15	BY4743	WT	5	92141	92048	SNP	1	T	C	2	T/C	60	T	53.333	32	C	46.667	28
BY4743_10	25	15	BY4743	WT	5	119308	118118	SNP	1	A	G	2	G/A	75	G	52	39	A	48	36
BY4743_10	25	15	BY4743	WT	5	154283	153093	SNP	1	T	C	2	C/T	66	C	50	33	T	50	33
BY4743_10	25	15	BY4743	WT	5	200171	198981	SNP	1	T	A	1	A	61	A	98.361	60
BY4743_10	25	15	BY4743	WT	5	251823	250633	SNP	1	T	C	1	C	60	C	56.667	34
BY4743_10	25	15	BY4743	WT	5	275573	274383	SNP	1	C	T	2	C/T	58	C	51.724	30	T	48.276	28
BY4743_10	25	15	BY4743	WT	5	325412	324222	SNP	1	A	G	2	G/A	73	G	54.795	40	A	45.205	33
BY4743_10	25	15	BY4743	WT	5	356582	355392	SNP	1	A	G	1	G	74	G	56.757	42
BY4743_10	25	15	BY4743	WT	5	378204	377014	SNP	1	A	T	2	T/A	63	T	50.794	32	A	49.206	31
BY4743_10	25	15	BY4743	WT	5	383470	382280	SNP	1	G	A	1	A	69	A	56.522	39
BY4743_10	25	15	BY4743	WT	5	391644	390454	SNP	1	G	A	2	G/A	64	G	53.125	34	A	46.875	30
BY4743_10	25	15	BY4743	WT	5	518921	509122	SNP	1	C	T	2	T/C	97	T	50.515	49	C	48.454	47
BY4743_10	25	15	BY4743	WT	5	554435	544636	SNP	1	C	G	2	G/C	73	G	52.055	38	C	47.945	35
BY4743_10	25	15	BY4743	WT	6	29272	28830	SNP	1	C	T	1	T	71	T	56.338	40
BY4743_10	25	15	BY4743	WT	6	52532	52090	SNP	1	T	G	1	G	63	G	100	63
BY4743_10	25	15	BY4743	WT	6	164789	159415	SNP	1	A	T	2	A/T	53	A	52.83	28	T	47.17	25
BY4743_10	25	15	BY4743	WT	6	221751	216377	SNP	1	A	G	2	G/A	59	G	54.237	32	A	45.763	27
BY4743_10	25	15	BY4743	WT	6	231967	226593	SNP	1	T	A	1	A	86	A	56.977	49
BY4743_10	25	15	BY4743	WT	6	235756	230382	SNP	1	T	A	2	T/A	57	T	52.632	30	A	47.368	27
BY4743_10	25	15	BY4743	WT	6	235757	230383	SNP	1	C	T	2	C/T	58	C	53.448	31	T	46.552	27
BY4743_10	25	15	BY4743	WT	6	258712	253338	SNP	1	C	T	2	C/T	51	C	50.98	26	T	49.02	25
BY4743_10	25	15	BY4743	WT	7	2428	2432	SNP	1	T	A	1	A	46	A	56.522	26
BY4743_10	25	15	BY4743	WT	7	3801	3805	SNP	1	G	A	2	G/A	65	G	50.769	33	A	49.231	32
BY4743_10	25	15	BY4743	WT	7	48363	48368	SNP	1	T	C	1	C	54	C	57.407	31
BY4743_10	25	15	BY4743	WT	7	70129	70134	SNP	1	T	C	1	C	63	C	60.317	38
BY4743_10	25	15	BY4743	WT	7	152126	152131	SNP	1	G	A	2	G/A	72	G	52.778	38	A	47.222	34
BY4743_10	25	15	BY4743	WT	7	181677	181682	SNP	1	A	T	1	T	59	T	55.932	33
BY4743_10	25	15	BY4743	WT	7	251335	251340	SNP	1	A	T	2	A/T	69	A	50.725	35	T	49.275	34
BY4743_10	25	15	BY4743	WT	7	253192	253197	SNP	1	T	A	2	A/T	64	A	51.562	33	T	48.438	31
BY4743_10	25	15	BY4743	WT	7	275617	275622	SNP	1	C	T	2	T/C	59	T	50.847	30	C	49.153	29
BY4743_10	25	15	BY4743	WT	7	319909	319914	SNP	1	A	T	1	T	54	T	62.963	34
BY4743_10	25	15	BY4743	WT	7	453285	453291	SNP	1	T	C	2	C/T	55	C	52.727	29	T	47.273	26
BY4743_10	25	15	BY4743	WT	7	469930	469936	SNP	1	A	T	2	T/A	69	T	50.725	35	A	49.275	34
BY4743_10	25	15	BY4743	WT	7	491086	491092	SNP	1	T	A	2	T/A	69	T	52.174	36	A	47.826	33
BY4743_10	25	15	BY4743	WT	7	491120	491126	SNP	1	A	G	2	A/G	74	A	54.054	40	G	45.946	34
BY4743_10	25	15	BY4743	WT	7	555825	552988	SNP	1	C	T	1	T	44	T	63.636	28
BY4743_10	25	15	BY4743	WT	7	625122	615420	SNP	1	T	A	1	A	65	A	56.923	37
BY4743_10	25	15	BY4743	WT	7	643610	633908	SNP	1	A	G	2	G/A	66	G	53.03	35	A	46.97	31
BY4743_10	25	15	BY4743	WT	7	678325	668623	SNP	1	T	A	2	A/T	42	A	52.381	22	T	47.619	20
BY4743_10	25	15	BY4743	WT	7	745740	736038	SNP	1	A	G	1	G	73	G	57.534	42
BY4743_10	25	15	BY4743	WT	7	753705	744003	SNP	1	G	A	1	A	67	A	53.731	36
BY4743_10	25	15	BY4743	WT	7	778929	769227	SNP	1	G	A	2	G/A	66	G	51.515	34	A	48.485	32
BY4743_10	25	15	BY4743	WT	7	829358	811805	SNP	1	G	A	2	A/G	111	A	51.351	57	G	48.649	54
BY4743_10	25	15	BY4743	WT	7	831235	813682	SNP	1	G	A	2	A/G	75	A	53.333	40	G	46.667	35
BY4743_10	25	15	BY4743	WT	7	836324	818771	SNP	1	T	A	1	A	72	A	59.722	43
BY4743_10	25	15	BY4743	WT	7	849617	832064	SNP	1	T	C	2	C/T	71	C	50.704	36	T	49.296	35
BY4743_10	25	15	BY4743	WT	7	856752	839199	SNP	1	T	C	2	T/C	84	T	51.19	43	C	48.81	41
BY4743_10	25	15	BY4743	WT	7	914425	896872	SNP	1	A	G	2	A/G	83	A	53.012	44	G	46.988	39
BY4743_10	25	15	BY4743	WT	7	914822	897269	SNP	1	C	T	1	T	54	T	53.704	29
BY4743_10	25	15	BY4743	WT	7	921916	904363	SNP	1	C	T	1	T	72	T	58.333	42
BY4743_10	25	15	BY4743	WT	7	947248	929695	SNP	1	C	T	1	T	57	T	70.175	40
BY4743_10	25	15	BY4743	WT	7	947322	929769	SNP	1	C	T	2	T/C	46	T	54.348	25	C	45.652	21
BY4743_10	25	15	BY4743	WT	7	947324	929771	SNP	1	C	A	1	A	50	A	52	26
BY4743_10	25	15	BY4743	WT	7	971449	953896	SNP	1	G	T	2	G/T	68	G	51.471	35	T	48.529	33
BY4743_10	25	15	BY4743	WT	7	971451	953898	SNP	1	A	G	2	A/G	68	A	50	34	G	50	34
BY4743_10	25	15	BY4743	WT	7	1005035	987482	SNP	1	C	T	2	C/T	72	C	51.389	37	T	48.611	35
BY4743_10	25	15	BY4743	WT	7	1015261	997708	SNP	1	A	G	1	G	57	G	57.895	33
BY4743_10	25	15	BY4743	WT	7	1070567	1053014	SNP	1	T	C	2	T/C	52	T	53.846	28	C	46.154	24
BY4743_10	25	15	BY4743	WT	8	8221	8224	SNP	1	A	G	1	G	92	G	71.739	66
BY4743_10	25	15	BY4743	WT	8	304361	299848	SNP	1	C	A	1	A	83	A	67.47	56
BY4743_10	25	15	BY4743	WT	8	304362	299849	SNP	1	T	C	1	C	82	C	63.415	52
BY4743_10	25	15	BY4743	WT	8	339310	334797	SNP	1	T	C	1	C	76	C	59.211	45
BY4743_10	25	15	BY4743	WT	8	526275	521760	SNP	1	C	G	1	G	88	G	59.091	52
BY4743_10	25	15	BY4743	WT	9	93647	77028	SNP	1	C	G	2	C/G	63	C	52.381	33	G	47.619	30
BY4743_10	25	15	BY4743	WT	9	105006	88387	SNP	1	T	C	2	C/T	66	C	53.03	35	T	46.97	31
BY4743_10	25	15	BY4743	WT	9	118656	102040	SNP	1	T	C	1	C	63	C	55.556	35
BY4743_10	25	15	BY4743	WT	9	138443	121827	SNP	1	C	A	1	A	44	A	56.818	25
BY4743_10	25	15	BY4743	WT	9	160673	144057	SNP	1	A	G	1	G	71	G	60.563	43
BY4743_10	25	15	BY4743	WT	9	168758	152142	SNP	1	G	A	1	A	59	A	62.712	37
BY4743_10	25	15	BY4743	WT	9	203191	186575	SNP	1	A	G	2	A/G	72	A	50	36	G	50	36
BY4743_10	25	15	BY4743	WT	9	212862	196246	SNP	1	G	A	2	A/G	81	A	50.617	41	G	49.383	40
BY4743_10	25	15	BY4743	WT	9	255211	238595	SNP	1	T	C	2	C/T	68	C	50	34	T	50	34
BY4743_10	25	15	BY4743	WT	9	293599	276983	SNP	1	A	T	2	T/A	55	T	52.727	29	A	47.273	26
BY4743_10	25	15	BY4743	WT	9	308503	291887	SNP	1	A	C	2	A/C	58	A	53.448	31	C	46.552	27
BY4743_10	25	15	BY4743	WT	10	78942	64700	SNP	1	A	G	2	A/G	79	A	53.165	42	G	46.835	37
BY4743_10	25	15	BY4743	WT	10	91655	77413	SNP	1	T	C	2	T/C	70	T	54.286	38	C	45.714	32
BY4743_10	25	15	BY4743	WT	10	103141	88899	SNP	1	G	A	2	G/A	74	G	52.703	39	A	47.297	35
BY4743_10	25	15	BY4743	WT	10	196604	182362	SNP	1	T	A	2	T/A	51	T	52.941	27	A	47.059	24
BY4743_10	25	15	BY4743	WT	10	210705	196463	SNP	1	A	G	2	G/A	78	G	51.282	40	A	48.718	38
BY4743_10	25	15	BY4743	WT	10	335366	321124	SNP	1	A	T	1	T	75	T	57.333	43
BY4743_10	25	15	BY4743	WT	10	336730	322488	SNP	1	T	A	1	A	69	A	55.072	38
BY4743_10	25	15	BY4743	WT	10	423944	409702	SNP	1	G	A	2	A/G	80	A	52.5	42	G	47.5	38
BY4743_10	25	15	BY4743	WT	10	424928	410686	SNP	1	G	T	2	G/T	28	G	53.571	15	T	46.429	13
BY4743_10	25	15	BY4743	WT	10	555242	535261	SNP	1	C	T	2	C/T	59	C	52.542	31	T	47.458	28
BY4743_10	25	15	BY4743	WT	10	563468	543487	SNP	1	T	C	2	C/T	60	C	55	33	T	45	27
BY4743_10	25	15	BY4743	WT	10	582098	562117	SNP	1	G	A	2	G/A	76	G	52.632	40	A	47.368	36
BY4743_10	25	15	BY4743	WT	10	668780	648800	SNP	1	A	G	2	A/G	73	A	52.055	38	G	47.945	35
BY4743_10	25	15	BY4743	WT	10	668824	648844	SNP	1	C	T	1	T	75	T	57.333	43
BY4743_10	25	15	BY4743	WT	11	112447	112451	SNP	1	C	A	2	A/C	55	A	52.727	29	C	47.273	26
BY4743_10	25	15	BY4743	WT	11	197801	197805	SNP	1	T	A	2	A/T	51	A	52.941	27	T	47.059	24
BY4743_10	25	15	BY4743	WT	11	290316	290320	SNP	1	G	A	2	A/G	62	A	53.226	33	G	46.774	29
BY4743_10	25	15	BY4743	WT	11	300983	300987	SNP	1	A	G	2	G/A	60	G	51.667	31	A	48.333	29
BY4743_10	25	15	BY4743	WT	11	313554	313558	SNP	1	T	C	2	T/C	59	T	52.542	31	C	47.458	28
BY4743_10	25	15	BY4743	WT	11	335058	335062	SNP	1	G	A	2	A/G	21	A	52.381	11	G	47.619	10
BY4743_10	25	15	BY4743	WT	11	341219	341223	SNP	1	T	C	1	C	50	C	56	28
BY4743_10	25	15	BY4743	WT	11	363681	363685	SNP	1	A	T	1	T	58	T	55.172	32
BY4743_10	25	15	BY4743	WT	11	386609	386613	SNP	1	A	G	1	G	72	G	58.333	42
BY4743_10	25	15	BY4743	WT	11	398968	398972	SNP	1	G	A	1	A	90	A	57.778	52
BY4743_10	25	15	BY4743	WT	11	416562	416566	SNP	1	G	A	2	A/G	54	A	51.852	28	G	48.148	26
BY4743_10	25	15	BY4743	WT	11	485537	485537	SNP	1	G	A	2	A/G	69	A	50.725	35	G	49.275	34
BY4743_10	25	15	BY4743	WT	11	510452	510452	SNP	1	G	A	2	A/G	75	A	52	39	G	48	36
BY4743_10	25	15	BY4743	WT	11	543487	543487	SNP	1	G	A	2	G/A	65	G	53.846	35	A	46.154	30
BY4743_10	25	15	BY4743	WT	11	575798	575798	SNP	1	G	A	2	A/G	80	A	55	44	G	45	36
BY4743_10	25	15	BY4743	WT	11	636589	636589	SNP	1	C	T	2	C/T	67	C	50.746	34	T	49.254	33
BY4743_10	25	15	BY4743	WT	11	640941	640941	SNP	1	C	T	1	T	78	T	62.821	49
BY4743_10	25	15	BY4743	WT	12	15479	8508	SNP	1	A	G	2	A/G	81	A	53.086	43	G	46.914	38
BY4743_10	25	15	BY4743	WT	12	106372	99401	SNP	1	A	G	2	G/A	75	G	53.333	40	A	46.667	35
BY4743_10	25	15	BY4743	WT	12	153764	146793	SNP	1	A	G	2	G/A	59	G	54.237	32	A	45.763	27
BY4743_10	25	15	BY4743	WT	12	187190	180218	SNP	1	T	C	1	C	76	C	57.895	44
BY4743_10	25	15	BY4743	WT	12	259146	248317	SNP	1	G	A	2	G/A	76	G	51.316	39	A	48.684	37
BY4743_10	25	15	BY4743	WT	12	272742	261913	SNP	1	A	G	1	G	76	G	59.211	45
BY4743_10	25	15	BY4743	WT	12	285570	274741	SNP	1	G	A	2	A/G	73	A	53.425	39	G	46.575	34
BY4743_10	25	15	BY4743	WT	12	310363	299534	SNP	1	A	T	2	A/T	76	A	52.632	40	T	47.368	36
BY4743_10	25	15	BY4743	WT	12	310364	299535	SNP	1	C	T	2	C/T	77	C	53.247	41	T	46.753	36
BY4743_10	25	15	BY4743	WT	12	316884	306055	SNP	1	G	A	2	A/G	58	A	50	29	G	50	29
BY4743_10	25	15	BY4743	WT	12	328738	317909	SNP	1	G	A	2	G/A	60	G	51.667	31	A	48.333	29
BY4743_10	25	15	BY4743	WT	12	346916	336087	SNP	1	C	T	2	T/C	80	T	51.25	41	C	48.75	39
BY4743_10	25	15	BY4743	WT	12	359416	348587	SNP	1	T	A	1	A	82	A	57.317	47
BY4743_10	25	15	BY4743	WT	12	381173	370344	SNP	1	C	T	1	T	81	T	56.79	46
BY4743_10	25	15	BY4743	WT	12	448553	437724	SNP	1	A	G	1	G	45	G	57.778	26
BY4743_10	25	15	BY4743	WT	12	509227	465638	SNP	1	G	A	1	A	74	A	97.297	72
BY4743_10	25	15	BY4743	WT	12	509268	465679	SNP	1	A	G	1	G	65	G	100	65
BY4743_10	25	15	BY4743	WT	12	588401	544812	SNP	1	A	T	1	T	59	T	100	59
BY4743_10	25	15	BY4743	WT	12	614333	567823	SNP	1	T	A	1	A	74	A	93.243	69
BY4743_10	25	15	BY4743	WT	12	633193	586683	SNP	1	T	C	2	C/T	77	C	51.948	40	T	48.052	37
BY4743_10	25	15	BY4743	WT	12	699937	650954	SNP	1	G	A	2	G/A	38	G	50	19	A	47.368	18
BY4743_10	25	15	BY4743	WT	12	699939	650956	SNP	1	G	A	1	A	37	A	56.757	21
BY4743_10	25	15	BY4743	WT	12	774085	725102	SNP	1	G	A	1	A	65	A	96.923	63
BY4743_10	25	15	BY4743	WT	12	839319	790337	SNP	1	T	A	1	A	58	A	100	58
BY4743_10	25	15	BY4743	WT	12	870712	821730	SNP	1	A	G	1	G	63	G	98.413	62
BY4743_10	25	15	BY4743	WT	12	887062	838082	SNP	1	C	T	1	T	77	T	100	77
BY4743_10	25	15	BY4743	WT	12	907620	858640	SNP	1	T	C	1	C	59	C	100	59
BY4743_10	25	15	BY4743	WT	12	992619	940923	SNP	1	T	A	1	A	43	A	100	43
BY4743_10	25	15	BY4743	WT	13	49241	44809	SNP	1	T	C	2	C/T	77	C	50.649	39	T	49.351	38
BY4743_10	25	15	BY4743	WT	13	172263	167831	SNP	1	T	C	2	C/T	62	C	51.613	32	T	48.387	30
BY4743_10	25	15	BY4743	WT	13	222812	209333	SNP	1	A	G	1	G	64	G	64.062	41
BY4743_10	25	15	BY4743	WT	13	244776	231297	SNP	1	G	A	2	A/G	78	A	50	39	G	50	39
BY4743_10	25	15	BY4743	WT	13	260894	247415	SNP	1	A	G	2	A/G	60	A	55	33	G	45	27
BY4743_10	25	15	BY4743	WT	13	266536	253057	SNP	1	A	T	2	T/A	53	T	52.83	28	A	47.17	25
BY4743_10	25	15	BY4743	WT	13	274046	260567	SNP	1	G	A	2	G/A	62	G	51.613	32	A	48.387	30
BY4743_10	25	15	BY4743	WT	13	282375	268896	SNP	1	A	G	2	G/A	62	G	51.613	32	A	48.387	30
BY4743_10	25	15	BY4743	WT	13	362129	348457	SNP	1	G	A	2	G/A	57	G	54.386	31	A	45.614	26
BY4743_10	25	15	BY4743	WT	13	379508	361730	SNP	1	A	G	2	A/G	78	A	51.282	40	G	48.718	38
BY4743_10	25	15	BY4743	WT	13	413819	396041	SNP	1	G	A	2	A/G	59	A	52.542	31	G	47.458	28
BY4743_10	25	15	BY4743	WT	13	425199	407421	SNP	1	C	G	2	C/G	91	C	52.747	48	G	47.253	43
BY4743_10	25	15	BY4743	WT	13	448979	431201	SNP	1	A	T	2	T/A	49	T	53.061	26	A	46.939	23
BY4743_10	25	15	BY4743	WT	13	452113	434335	SNP	1	T	C	2	T/C	67	T	52.239	35	C	47.761	32
BY4743_10	25	15	BY4743	WT	13	464399	446621	SNP	1	T	C	2	T/C	64	T	54.688	35	C	45.312	29
BY4743_10	25	15	BY4743	WT	13	492094	474316	SNP	1	T	C	1	C	60	C	56.667	34
BY4743_10	25	15	BY4743	WT	13	558683	540905	SNP	1	A	G	1	G	40	G	65	26
BY4743_10	25	15	BY4743	WT	13	584290	566512	SNP	1	A	G	2	A/G	68	A	50	34	G	50	34
BY4743_10	25	15	BY4743	WT	13	633841	616063	SNP	1	T	A	1	A	59	A	55.932	33
BY4743_10	25	15	BY4743	WT	13	656185	638407	SNP	1	T	C	1	C	59	C	55.932	33
BY4743_10	25	15	BY4743	WT	13	674486	656708	SNP	1	G	T	2	T/G	71	T	54.93	39	G	45.07	32
BY4743_10	25	15	BY4743	WT	13	761624	743846	SNP	1	T	C	1	C	56	C	62.5	35
BY4743_10	25	15	BY4743	WT	13	820975	803197	SNP	1	A	G	2	A/G	78	A	52.564	41	G	47.436	37
BY4743_10	25	15	BY4743	WT	13	830205	812427	SNP	1	A	T	2	A/T	86	A	51.163	44	T	48.837	42
BY4743_10	25	15	BY4743	WT	13	881287	863509	SNP	1	C	T	2	C/T	62	C	54.839	34	T	45.161	28
BY4743_10	25	15	BY4743	WT	14	31982	26499	SNP	1	C	T	2	T/C	68	T	51.471	35	C	48.529	33
BY4743_10	25	15	BY4743	WT	14	61717	56234	SNP	1	A	G	2	G/A	58	G	53.448	31	A	46.552	27
BY4743_10	25	15	BY4743	WT	14	86890	81407	SNP	1	G	A	2	A/G	66	A	53.03	35	G	46.97	31
BY4743_10	25	15	BY4743	WT	14	129578	123067	SNP	1	G	A	2	A/G	60	A	53.333	32	G	46.667	28
BY4743_10	25	15	BY4743	WT	14	163667	157156	SNP	1	T	A	2	A/T	60	A	55	33	T	45	27
BY4743_10	25	15	BY4743	WT	14	226316	219805	SNP	1	C	G	2	C/G	54	C	51.852	28	G	48.148	26
BY4743_10	25	15	BY4743	WT	14	227107	220596	SNP	1	G	A	1	A	55	A	54.545	30
BY4743_10	25	15	BY4743	WT	14	355416	348902	SNP	1	A	G	1	G	61	G	59.016	36
BY4743_10	25	15	BY4743	WT	14	369468	362954	SNP	1	A	G	2	A/G	70	A	52.857	37	G	47.143	33
BY4743_10	25	15	BY4743	WT	14	453424	446911	SNP	1	C	T	1	T	57	T	61.404	35
BY4743_10	25	15	BY4743	WT	14	454733	448220	SNP	1	T	A	2	T/A	61	T	50.82	31	A	49.18	30
BY4743_10	25	15	BY4743	WT	14	505653	499140	SNP	1	G	A	1	A	63	A	60.317	38
BY4743_10	25	15	BY4743	WT	14	555584	548860	SNP	1	T	A	2	A/T	68	A	50	34	T	50	34
BY4743_10	25	15	BY4743	WT	14	626298	618516	SNP	1	G	A	2	G/A	62	G	53.226	33	A	46.774	29
BY4743_10	25	15	BY4743	WT	14	681185	673403	SNP	1	T	C	2	C/T	54	C	53.704	29	T	46.296	25
BY4743_10	25	15	BY4743	WT	14	696047	688265	SNP	1	A	T	2	A/T	42	A	52.381	22	T	47.619	20
BY4743_10	25	15	BY4743	WT	14	696048	688266	SNP	1	C	T	2	C/T	43	C	53.488	23	T	46.512	20
BY4743_10	25	15	BY4743	WT	14	707081	699299	SNP	1	C	T	1	T	66	T	100	66
BY4743_10	25	15	BY4743	WT	14	716717	708935	SNP	1	T	C	1	C	43	C	55.814	24
BY4743_10	25	15	BY4743	WT	14	750345	742563	SNP	1	T	A	2	T/A	55	T	50.909	28	A	49.091	27
BY4743_10	25	15	BY4743	WT	14	764475	756693	SNP	1	T	C	1	C	42	C	57.143	24
BY4743_10	25	15	BY4743	WT	14	780196	772414	SNP	1	A	T	2	T/A	64	T	51.562	33	A	48.438	31
BY4743_10	25	15	BY4743	WT	15	8180	8177	SNP	1	A	G	2	A/G	56	A	51.786	29	G	48.214	27
BY4743_10	25	15	BY4743	WT	15	55278	55275	SNP	1	A	G	1	G	73	G	56.164	41
BY4743_10	25	15	BY4743	WT	15	134323	131042	SNP	1	G	T	1	T	70	T	58.571	41
BY4743_10	25	15	BY4743	WT	15	135641	132360	SNP	1	G	A	2	G/A	69	G	53.623	37	A	46.377	32
BY4743_10	25	15	BY4743	WT	15	149439	146158	SNP	1	A	T	1	T	66	T	63.636	42
BY4743_10	25	15	BY4743	WT	15	285659	282378	SNP	1	A	G	2	G/A	104	G	51.923	54	A	48.077	50
BY4743_10	25	15	BY4743	WT	15	394345	391064	SNP	1	T	C	1	C	61	C	55.738	34
BY4743_10	25	15	BY4743	WT	15	410926	407645	SNP	1	A	T	1	T	63	T	61.905	39
BY4743_10	25	15	BY4743	WT	15	410927	407646	SNP	1	C	T	1	T	63	T	61.905	39
BY4743_10	25	15	BY4743	WT	15	411155	407874	DIP	1	A	-	2	A/-	69	A	52.174	36	-	46.377	32
BY4743_10	25	15	BY4743	WT	15	411160	407879	SNP	1	C	T	2	C/T	65	C	52.308	34	T	47.692	31
BY4743_10	25	15	BY4743	WT	15	415137	411856	SNP	1	A	G	2	A/G	58	A	50	29	G	50	29
BY4743_10	25	15	BY4743	WT	15	524074	520793	SNP	1	C	T	2	C/T	57	C	54.386	31	T	45.614	26
BY4743_10	25	15	BY4743	WT	15	543270	539989	SNP	1	T	A	1	A	63	A	57.143	36
BY4743_10	25	15	BY4743	WT	15	670319	662810	SNP	1	A	T	2	A/T	56	A	51.786	29	T	48.214	27
BY4743_10	25	15	BY4743	WT	15	686021	678512	SNP	1	T	C	2	T/C	56	T	53.571	30	C	46.429	26
BY4743_10	25	15	BY4743	WT	15	739922	730877	SNP	1	C	T	2	T/C	61	T	50.82	31	C	49.18	30
BY4743_10	25	15	BY4743	WT	15	759599	750554	SNP	1	G	A	1	A	60	A	100	60
BY4743_10	25	15	BY4743	WT	15	784222	775177	SNP	1	T	C	2	C/T	59	C	52.542	31	T	47.458	28
BY4743_10	25	15	BY4743	WT	15	805212	796167	SNP	1	A	T	2	T/A	57	T	54.386	31	A	45.614	26
BY4743_10	25	15	BY4743	WT	15	836841	827796	SNP	1	A	G	2	A/G	70	A	51.429	36	G	48.571	34
BY4743_10	25	15	BY4743	WT	15	840946	831901	SNP	1	T	C	1	C	64	C	60.938	39
BY4743_10	25	15	BY4743	WT	15	866245	857200	SNP	1	A	C	1	C	41	C	56.098	23
BY4743_10	25	15	BY4743	WT	15	866246	857201	SNP	1	C	T	1	T	39	T	56.41	22
BY4743_10	25	15	BY4743	WT	15	993976	983865	SNP	1	A	G	2	A/G	74	A	50	37	G	50	37
BY4743_10	25	15	BY4743	WT	15	997208	987097	SNP	1	T	A	2	T/A	89	T	53.933	48	A	46.067	41
BY4743_10	25	15	BY4743	WT	15	1054845	1044734	SNP	1	T	C	1	C	66	C	57.576	38
BY4743_10	25	15	BY4743	WT	15	1062955	1052844	SNP	1	A	G	1	G	67	G	55.224	37
BY4743_10	25	15	BY4743	WT	15	1075199	1065088	SNP	1	T	A	1	A	72	A	58.333	42
BY4743_10	25	15	BY4743	WT	16	65247	52170	SNP	1	A	T	1	T	73	T	60.274	44
BY4743_10	25	15	BY4743	WT	16	90471	77394	SNP	1	A	G	2	G/A	86	G	52.326	45	A	47.674	41
BY4743_10	25	15	BY4743	WT	16	112986	99909	SNP	1	G	A	2	G/A	57	G	52.632	30	A	47.368	27
BY4743_10	25	15	BY4743	WT	16	149734	136657	SNP	1	G	A	2	A/G	58	A	50	29	G	50	29
BY4743_10	25	15	BY4743	WT	16	181300	168223	SNP	1	G	C	2	G/C	44	G	54.545	24	C	45.455	20
BY4743_10	25	15	BY4743	WT	16	197063	183986	SNP	1	A	G	2	A/G	82	A	50	41	G	50	41
BY4743_10	25	15	BY4743	WT	16	230023	216946	SNP	1	G	A	2	A/G	59	A	52.542	31	G	47.458	28
BY4743_10	25	15	BY4743	WT	16	231353	218276	SNP	1	T	A	2	T/A	50	T	52	26	A	48	24
BY4743_10	25	15	BY4743	WT	16	265439	252362	SNP	1	A	T	1	T	67	T	58.209	39
BY4743_10	25	15	BY4743	WT	16	293491	280414	SNP	1	G	A	2	G/A	62	G	53.226	33	A	46.774	29
BY4743_10	25	15	BY4743	WT	16	293492	280415	SNP	1	T	C	2	T/C	63	T	53.968	34	C	46.032	29
BY4743_10	25	15	BY4743	WT	16	314211	301134	SNP	1	G	A	2	A/G	67	A	50.746	34	G	49.254	33
BY4743_10	25	15	BY4743	WT	16	340601	327524	SNP	1	T	G	2	T/G	58	T	51.724	30	G	48.276	28
BY4743_10	25	15	BY4743	WT	16	347275	334198	SNP	1	A	T	1	T	51	T	60.784	31
BY4743_10	25	15	BY4743	WT	16	353998	340921	SNP	1	A	G	2	A/G	58	A	50	29	G	50	29
BY4743_10	25	15	BY4743	WT	16	359216	346139	SNP	1	A	T	2	T/A	66	T	53.03	35	A	46.97	31
BY4743_10	25	15	BY4743	WT	16	359217	346140	SNP	1	C	T	2	T/C	69	T	53.623	37	C	46.377	32
BY4743_10	25	15	BY4743	WT	16	405121	392044	SNP	1	T	C	2	T/C	55	T	54.545	30	C	45.455	25
BY4743_10	25	15	BY4743	WT	16	414337	401260	SNP	1	A	G	1	G	51	G	56.863	29
BY4743_10	25	15	BY4743	WT	16	473408	456796	SNP	1	T	C	2	C/T	77	C	53.247	41	T	46.753	36
BY4743_10	25	15	BY4743	WT	16	504309	487696	SNP	1	C	T	2	C/T	67	C	53.731	36	T	46.269	31
BY4743_10	25	15	BY4743	WT	16	509298	492685	SNP	1	T	A	1	A	73	A	60.274	44
BY4743_10	25	15	BY4743	WT	16	511652	495039	SNP	1	T	C	2	T/C	60	T	53.333	32	C	45	27
BY4743_10	25	15	BY4743	WT	16	519497	502884	SNP	1	A	T	2	T/A	74	T	51.351	38	A	48.649	36
BY4743_10	25	15	BY4743	WT	16	568042	551429	SNP	1	T	A	2	T/A	79	T	51.899	41	A	48.101	38
BY4743_10	25	15	BY4743	WT	16	605621	589008	SNP	1	C	T	2	C/T	64	C	51.562	33	T	48.438	31
BY4743_10	25	15	BY4743	WT	16	751676	735063	DIP	1	T	-	1	-	73	-	57.534	42
BY4743_10	25	15	BY4743	WT	16	758466	741852	SNP	1	T	C	2	C/T	63	C	53.968	34	T	46.032	29
BY4743_10	25	15	BY4743	WT	16	769306	752692	SNP	1	G	T	2	G/T	80	G	51.25	41	T	48.75	39
BY4743_10	25	15	BY4743	WT	16	769310	752696	SNP	1	T	C	2	T/C	78	T	53.846	42	C	46.154	36
BY4743_10	25	15	BY4743	WT	16	788526	771912	SNP	1	C	T	1	T	85	T	62.353	53
BY4743_11	25	15	BY4743	WT	1	36824	36632	SNP	1	T	C	2	C/T	64	C	53.125	34	T	46.875	30
BY4743_11	25	15	BY4743	WT	1	40703	40511	SNP	1	C	T	2	T/C	69	T	50.725	35	C	49.275	34
BY4743_11	25	15	BY4743	WT	1	60354	60162	SNP	1	A	G	2	G/A	76	G	52.632	40	A	47.368	36
BY4743_11	25	15	BY4743	WT	1	101571	101379	SNP	1	G	A	1	A	60	A	60	36
BY4743_11	25	15	BY4743	WT	1	140608	140418	SNP	1	G	A	2	G/A	55	G	50.909	28	A	49.091	27
BY4743_11	25	15	BY4743	WT	1	170443	167084	SNP	1	T	C	2	T/C	71	T	53.521	38	C	46.479	33
BY4743_11	25	15	BY4743	WT	2	26148	24253	DIP	1	-	T	1	T	61	T	91.803	56
BY4743_11	25	15	BY4743	WT	2	26152	24258	SNP	1	T	C	1	C	55	C	100	55
BY4743_11	25	15	BY4743	WT	2	26499	24605	SNP	1	A	G	2	A/G	67	A	53.731	36	G	46.269	31
BY4743_11	25	15	BY4743	WT	2	50388	48244	SNP	1	T	C	2	T/C	62	T	54.839	34	C	45.161	28
BY4743_11	25	15	BY4743	WT	2	137654	135505	SNP	1	T	A	2	T/A	30	T	53.333	16	A	46.667	14
BY4743_11	25	15	BY4743	WT	2	269661	265334	SNP	1	T	A	1	A	58	A	56.897	33
BY4743_11	25	15	BY4743	WT	2	273106	268779	SNP	1	T	A	2	T/A	62	T	51.613	32	A	48.387	30
BY4743_11	25	15	BY4743	WT	2	298531	294204	SNP	1	G	A	1	A	59	A	57.627	34
BY4743_11	25	15	BY4743	WT	2	320035	315708	SNP	1	A	T	1	T	67	T	56.716	38
BY4743_11	25	15	BY4743	WT	2	385923	381597	SNP	1	G	T	1	T	64	T	62.5	40
BY4743_11	25	15	BY4743	WT	2	481399	477071	DIP	1	T	-	2	-/T	61	-	50.82	31	T	45.902	28
BY4743_11	25	15	BY4743	WT	2	534639	530311	SNP	1	C	T	2	T/C	67	T	53.731	36	C	46.269	31
BY4743_11	25	15	BY4743	WT	2	555548	551220	SNP	1	C	T	2	C/T	68	C	52.941	36	T	47.059	32
BY4743_11	25	15	BY4743	WT	2	555550	551222	SNP	1	A	T	2	A/T	68	A	52.941	36	T	47.059	32
BY4743_11	25	15	BY4743	WT	2	571404	567076	SNP	1	T	A	2	T/A	51	T	54.902	28	A	45.098	23
BY4743_11	25	15	BY4743	WT	2	603410	599082	SNP	1	T	C	1	C	72	C	56.944	41
BY4743_11	25	15	BY4743	WT	2	697529	693201	SNP	1	C	T	2	T/C	83	T	50.602	42	C	49.398	41
BY4743_11	25	15	BY4743	WT	2	717636	713308	SNP	1	T	C	1	C	66	C	100	66
BY4743_11	25	15	BY4743	WT	3	120579	113121	SNP	1	T	C	2	C/T	56	C	53.571	30	T	46.429	26
BY4743_11	25	15	BY4743	WT	3	125903	118445	SNP	1	T	C	2	T/C	60	T	53.333	32	C	46.667	28
BY4743_11	25	15	BY4743	WT	3	128941	121483	SNP	1	A	G	1	G	53	G	62.264	33
BY4743_11	25	15	BY4743	WT	3	155944	145552	SNP	1	A	G	2	A/G	79	A	50.633	40	G	49.367	39
BY4743_11	25	15	BY4743	WT	3	286741	275677	SNP	1	G	A	2	A/G	67	A	50.746	34	G	49.254	33
BY4743_11	25	15	BY4743	WT	3	286742	275678	SNP	1	T	A	2	A/T	70	A	51.429	36	T	48.571	34
BY4743_11	25	15	BY4743	WT	4	33193	29603	SNP	1	A	T	1	T	63	T	63.492	40
BY4743_11	25	15	BY4743	WT	4	114763	111173	SNP	1	C	T	2	C/T	80	C	50	40	T	50	40
BY4743_11	25	15	BY4743	WT	4	116056	112466	SNP	1	C	T	2	C/T	62	C	50	31	T	50	31
BY4743_11	25	15	BY4743	WT	4	214234	210644	SNP	1	T	C	2	C/T	72	C	51.389	37	T	48.611	35
BY4743_11	25	15	BY4743	WT	4	216922	213332	SNP	1	G	A	2	G/A	70	G	54.286	38	A	45.714	32
BY4743_11	25	15	BY4743	WT	4	218815	215225	SNP	1	C	T	2	C/T	78	C	50	39	T	50	39
BY4743_11	25	15	BY4743	WT	4	237967	234377	SNP	1	G	A	2	G/A	71	G	52.113	37	A	47.887	34
BY4743_11	25	15	BY4743	WT	4	240227	236637	SNP	1	G	T	1	T	67	T	67.164	45
BY4743_11	25	15	BY4743	WT	4	326925	323335	SNP	1	A	T	1	T	62	T	62.903	39
BY4743_11	25	15	BY4743	WT	4	336410	332820	SNP	1	C	T	2	C/T	50	C	52	26	T	48	24
BY4743_11	25	15	BY4743	WT	4	363956	360368	SNP	1	C	T	2	T/C	50	T	54	27	C	46	23
BY4743_11	25	15	BY4743	WT	4	381713	378125	SNP	1	C	T	2	C/T	64	C	50	32	T	50	32
BY4743_11	25	15	BY4743	WT	4	431565	427978	SNP	1	A	G	2	A/G	54	A	50	27	G	50	27
BY4743_11	25	15	BY4743	WT	4	444385	440798	SNP	1	G	A	1	A	71	A	57.746	41
BY4743_11	25	15	BY4743	WT	4	444386	440799	SNP	1	G	A	1	A	72	A	58.333	42
BY4743_11	25	15	BY4743	WT	4	466061	462474	SNP	1	T	C	2	T/C	83	T	50.602	42	C	49.398	41
BY4743_11	25	15	BY4743	WT	4	490158	486571	SNP	1	T	C	1	C	68	C	60.294	41
BY4743_11	25	15	BY4743	WT	4	572946	561656	SNP	1	A	T	1	T	63	T	66.667	42
BY4743_11	25	15	BY4743	WT	4	643639	632349	SNP	1	G	A	2	A/G	56	A	51.786	29	G	48.214	27
BY4743_11	25	15	BY4743	WT	4	681436	666410	SNP	1	A	G	1	G	75	G	61.333	46
BY4743_11	25	15	BY4743	WT	4	695975	680950	SNP	1	T	C	2	T/C	62	T	53.226	33	C	46.774	29
BY4743_11	25	15	BY4743	WT	4	710311	695286	SNP	1	C	T	2	C/T	62	C	54.839	34	T	45.161	28
BY4743_11	25	15	BY4743	WT	4	714562	699537	SNP	1	G	A	2	G/A	54	G	51.852	28	A	46.296	25
BY4743_11	25	15	BY4743	WT	4	782863	767838	SNP	1	T	A	2	A/T	67	A	50.746	34	T	49.254	33
BY4743_11	25	15	BY4743	WT	4	792769	777744	SNP	1	G	A	2	G/A	65	G	53.846	35	A	46.154	30
BY4743_11	25	15	BY4743	WT	4	802730	787705	SNP	1	G	A	2	G/A	58	G	51.724	30	A	48.276	28
BY4743_11	25	15	BY4743	WT	4	900016	882899	SNP	1	G	A	2	G/A	84	G	54.762	46	A	45.238	38
BY4743_11	25	15	BY4743	WT	4	930070	912953	SNP	1	A	G	2	A/G	75	A	52	39	G	48	36
BY4743_11	25	15	BY4743	WT	4	952455	935338	SNP	1	T	A	2	T/A	55	T	54.545	30	A	45.455	25
BY4743_11	25	15	BY4743	WT	4	1017319	996056	SNP	1	T	C	2	T/C	64	T	51.562	33	C	48.438	31
BY4743_11	25	15	BY4743	WT	4	1030964	1009701	SNP	1	A	G	2	G/A	70	G	51.429	36	A	48.571	34
BY4743_11	25	15	BY4743	WT	4	1063584	1042321	SNP	1	T	C	2	T/C	71	T	52.113	37	C	47.887	34
BY4743_11	25	15	BY4743	WT	4	1130333	1104110	SNP	1	T	C	2	C/T	72	C	50	36	T	50	36
BY4743_11	25	15	BY4743	WT	4	1135297	1109074	SNP	1	G	T	2	T/G	80	T	55	44	G	45	36
BY4743_11	25	15	BY4743	WT	4	1165034	1137039	SNP	1	A	G	2	A/G	80	A	51.25	41	G	48.75	39
BY4743_11	25	15	BY4743	WT	4	1220143	1188587	SNP	1	T	C	2	C/T	76	C	51.316	39	T	48.684	37
BY4743_11	25	15	BY4743	WT	4	1239336	1207780	SNP	1	T	C	1	C	84	C	58.333	49
BY4743_11	25	15	BY4743	WT	4	1246743	1214899	SNP	1	C	T	2	C/T	72	C	51.389	37	T	48.611	35
BY4743_11	25	15	BY4743	WT	4	1246744	1214900	SNP	1	T	A	2	A/T	76	A	52.632	40	T	47.368	36
BY4743_11	25	15	BY4743	WT	4	1247800	1215956	SNP	1	A	G	2	A/G	79	A	53.165	42	G	46.835	37
BY4743_11	25	15	BY4743	WT	4	1327473	1295628	SNP	1	G	A	2	A/G	79	A	54.43	43	G	45.57	36
BY4743_11	25	15	BY4743	WT	4	1337097	1305252	SNP	1	T	C	2	T/C	64	T	50	32	C	48.438	31
BY4743_11	25	15	BY4743	WT	4	1346146	1314301	SNP	1	A	G	2	A/G	65	A	53.846	35	G	46.154	30
BY4743_11	25	15	BY4743	WT	4	1396763	1364918	SNP	1	T	C	1	C	67	C	59.701	40
BY4743_11	25	15	BY4743	WT	4	1423173	1391328	SNP	1	T	C	2	C/T	64	C	53.125	34	T	46.875	30
BY4743_11	25	15	BY4743	WT	4	1443610	1411765	SNP	1	A	G	2	A/G	68	A	50	34	G	50	34
BY4743_11	25	15	BY4743	WT	5	80782	80711	SNP	1	T	C	1	C	72	C	55.556	40
BY4743_11	25	15	BY4743	WT	5	83327	83256	SNP	1	A	G	2	A/G	78	A	53.846	42	G	46.154	36
BY4743_11	25	15	BY4743	WT	5	200982	199815	SNP	1	G	A	2	A/G	79	A	49.367	39	G	49.367	39
BY4743_11	25	15	BY4743	WT	5	245850	244683	SNP	1	A	G	2	A/G	76	A	53.947	41	G	46.053	35
BY4743_11	25	15	BY4743	WT	5	354761	353593	SNP	1	G	A	1	A	69	A	55.072	38
BY4743_11	25	15	BY4743	WT	5	379825	378657	SNP	1	A	G	1	G	65	G	56.923	37
BY4743_11	25	15	BY4743	WT	5	455658	449402	SNP	1	T	C	1	C	56	C	55.357	31
BY4743_11	25	15	BY4743	WT	5	457527	451271	SNP	1	C	T	2	T/C	64	T	53.125	34	C	46.875	30
BY4743_11	25	15	BY4743	WT	5	481963	475707	SNP	1	T	A	2	T/A	60	T	53.333	32	A	46.667	28
BY4743_11	25	15	BY4743	WT	5	489368	483112	SNP	1	A	G	2	G/A	91	G	52.747	48	A	47.253	43
BY4743_11	25	15	BY4743	WT	5	492813	486557	SNP	1	T	A	1	A	40	A	100	40
BY4743_11	25	15	BY4743	WT	5	516138	506142	SNP	1	C	T	2	C/T	74	C	51.351	38	T	48.649	36
BY4743_11	25	15	BY4743	WT	6	20389	20025	SNP	1	A	T	2	A/T	78	A	53.846	42	T	46.154	36
BY4743_11	25	15	BY4743	WT	6	72503	72139	SNP	1	G	A	1	A	56	A	55.357	31
BY4743_11	25	15	BY4743	WT	6	121812	121450	SNP	1	A	T	2	A/T	83	A	51.807	43	T	48.193	40
BY4743_11	25	15	BY4743	WT	6	252428	247147	SNP	1	T	C	2	C/T	60	C	50	30	T	50	30
BY4743_11	25	15	BY4743	WT	7	112303	112308	SNP	1	A	G	2	G/A	69	G	53.623	37	A	46.377	32
BY4743_11	25	15	BY4743	WT	7	257217	257222	SNP	1	A	G	2	A/G	82	A	51.22	42	G	48.78	40
BY4743_11	25	15	BY4743	WT	7	273011	273016	SNP	1	T	C	2	C/T	71	C	50.704	36	T	49.296	35
BY4743_11	25	15	BY4743	WT	7	313146	313151	SNP	1	A	G	2	G/A	64	G	54.688	35	A	45.312	29
BY4743_11	25	15	BY4743	WT	7	325266	325271	SNP	1	T	C	1	C	68	C	61.765	42
BY4743_11	25	15	BY4743	WT	7	423111	423117	SNP	1	C	T	2	T/C	58	T	53.448	31	C	46.552	27
BY4743_11	25	15	BY4743	WT	7	476652	476658	SNP	1	A	T	1	T	82	T	57.317	47
BY4743_11	25	15	BY4743	WT	7	511106	511113	SNP	1	T	C	1	C	79	C	60.759	48
BY4743_11	25	15	BY4743	WT	7	626794	616797	SNP	1	A	G	2	A/G	73	A	54.795	40	G	45.205	33
BY4743_11	25	15	BY4743	WT	7	695723	685726	SNP	1	A	T	2	T/A	90	T	52.222	47	A	47.778	43
BY4743_11	25	15	BY4743	WT	7	726863	716866	SNP	1	C	A	2	A/C	55	A	50.909	28	C	49.091	27
BY4743_11	25	15	BY4743	WT	7	931152	913241	SNP	1	T	A	2	A/T	80	A	52.5	42	T	47.5	38
BY4743_11	25	15	BY4743	WT	7	937109	919198	SNP	1	G	A	1	A	73	A	100	73
BY4743_11	25	15	BY4743	WT	7	970130	952219	SNP	1	G	A	2	A/G	70	A	51.429	36	G	48.571	34
BY4743_11	25	15	BY4743	WT	7	974529	956618	SNP	1	T	C	2	C/T	70	C	50	35	T	50	35
BY4743_11	25	15	BY4743	WT	7	1016386	998475	SNP	1	G	A	1	A	77	A	100	77
BY4743_11	25	15	BY4743	WT	8	61275	61279	SNP	1	A	G	1	G	53	G	60.377	32
BY4743_11	25	15	BY4743	WT	8	129237	126174	SNP	1	G	A	1	A	64	A	56.25	36
BY4743_11	25	15	BY4743	WT	8	171479	168416	SNP	1	C	T	1	T	76	T	67.105	51
BY4743_11	25	15	BY4743	WT	8	204045	200982	SNP	1	A	G	2	A/G	70	A	52.857	37	G	47.143	33
BY4743_11	25	15	BY4743	WT	8	206604	203541	SNP	1	T	C	2	C/T	81	C	53.086	43	T	46.914	38
BY4743_11	25	15	BY4743	WT	8	209573	206510	SNP	1	T	C	1	C	59	C	59.322	35
BY4743_11	25	15	BY4743	WT	8	237732	232798	SNP	1	T	C	2	C/T	36	C	50	18	T	50	18
BY4743_11	25	15	BY4743	WT	8	256475	251541	SNP	1	C	T	2	C/T	74	C	50	37	T	50	37
BY4743_11	25	15	BY4743	WT	8	278787	273853	SNP	1	T	G	2	G/T	74	G	54.054	40	T	45.946	34
BY4743_11	25	15	BY4743	WT	8	355928	350994	SNP	1	A	G	1	G	60	G	56.667	34
BY4743_11	25	15	BY4743	WT	8	381474	376540	SNP	1	T	C	1	C	60	C	66.667	40
BY4743_11	25	15	BY4743	WT	8	518696	513760	SNP	1	G	T	1	T	71	T	59.155	42
BY4743_11	25	15	BY4743	WT	9	54657	37552	SNP	1	G	A	1	A	61	A	100	61
BY4743_11	25	15	BY4743	WT	9	79249	62144	SNP	1	T	C	1	C	78	C	98.718	77
BY4743_11	25	15	BY4743	WT	9	108887	91785	SNP	1	T	A	2	A/T	92	A	54.348	50	T	45.652	42
BY4743_11	25	15	BY4743	WT	9	190206	173104	SNP	1	A	G	1	G	71	G	100	71
BY4743_11	25	15	BY4743	WT	9	227792	210690	SNP	1	T	A	1	A	55	A	61.818	34
BY4743_11	25	15	BY4743	WT	9	258090	240988	SNP	1	G	A	2	A/G	72	A	51.389	37	G	48.611	35
BY4743_11	25	15	BY4743	WT	9	337773	320671	SNP	1	C	T	2	T/C	65	T	53.846	35	C	46.154	30
BY4743_11	25	15	BY4743	WT	9	348063	330961	SNP	1	G	A	2	G/A	58	G	51.724	30	A	46.552	27
BY4743_11	25	15	BY4743	WT	9	406518	389416	SNP	1	G	A	2	G/A	63	G	53.968	34	A	46.032	29
BY4743_11	25	15	BY4743	WT	9	431196	414094	SNP	1	C	T	2	C/T	59	C	54.237	32	T	45.763	27
BY4743_11	25	15	BY4743	WT	10	33520	18918	SNP	1	A	G	2	A/G	55	A	54.545	30	G	45.455	25
BY4743_11	25	15	BY4743	WT	10	58545	43943	SNP	1	G	A	2	A/G	71	A	52.113	37	G	47.887	34
BY4743_11	25	15	BY4743	WT	10	141108	126506	SNP	1	A	G	1	G	50	G	58	29
BY4743_11	25	15	BY4743	WT	10	171584	156982	SNP	1	T	A	2	T/A	64	T	51.562	33	A	48.438	31
BY4743_11	25	15	BY4743	WT	10	185281	170679	SNP	1	C	T	2	T/C	68	T	51.471	35	C	48.529	33
BY4743_11	25	15	BY4743	WT	10	222489	207887	SNP	1	T	C	2	C/T	60	C	51.667	31	T	48.333	29
BY4743_11	25	15	BY4743	WT	10	267599	252997	SNP	1	A	G	2	A/G	45	A	53.333	24	G	46.667	21
BY4743_11	25	15	BY4743	WT	10	268371	253769	SNP	1	A	G	2	G/A	71	G	52.113	37	A	47.887	34
BY4743_11	25	15	BY4743	WT	10	278461	263859	SNP	1	G	A	1	A	75	A	57.333	43
BY4743_11	25	15	BY4743	WT	10	309372	294770	SNP	1	G	A	2	G/A	76	G	51.316	39	A	48.684	37
BY4743_11	25	15	BY4743	WT	10	326320	311718	SNP	1	T	A	2	A/T	66	A	51.515	34	T	48.485	32
BY4743_11	25	15	BY4743	WT	10	347907	333305	SNP	1	C	T	2	C/T	70	C	51.429	36	T	48.571	34
BY4743_11	25	15	BY4743	WT	10	430059	415457	SNP	1	A	T	2	A/T	56	A	53.571	30	T	46.429	26
BY4743_11	25	15	BY4743	WT	10	462608	448006	SNP	1	A	G	1	G	70	G	55.714	39
BY4743_11	25	15	BY4743	WT	10	549205	528404	SNP	1	C	T	1	T	83	T	59.036	49
BY4743_11	25	15	BY4743	WT	10	549206	528405	SNP	1	C	T	1	T	83	T	57.831	48
BY4743_11	25	15	BY4743	WT	10	602844	582043	SNP	1	T	C	2	C/T	87	C	52.874	46	T	47.126	41
BY4743_11	25	15	BY4743	WT	10	631668	610867	SNP	1	C	T	2	C/T	71	C	53.521	38	T	46.479	33
BY4743_11	25	15	BY4743	WT	10	645282	624482	SNP	1	A	G	1	G	64	G	60.938	39
BY4743_11	25	15	BY4743	WT	10	667981	647181	SNP	1	A	G	2	A/G	86	A	51.163	44	G	48.837	42
BY4743_11	25	15	BY4743	WT	10	676608	655808	SNP	1	T	C	2	T/C	56	T	51.786	29	C	48.214	27
BY4743_11	25	15	BY4743	WT	10	721860	701027	SNP	1	G	C	2	G/C	80	G	53.75	43	C	46.25	37
BY4743_11	25	15	BY4743	WT	11	4561	4562	SNP	1	A	G	2	G/A	63	G	50.794	32	A	49.206	31
BY4743_11	25	15	BY4743	WT	11	6545	6546	SNP	1	T	A	2	A/T	80	A	52.5	42	T	47.5	38
BY4743_11	25	15	BY4743	WT	11	31031	31032	SNP	1	A	G	2	A/G	75	A	50.667	38	G	49.333	37
BY4743_11	25	15	BY4743	WT	11	43202	43203	SNP	1	T	A	2	A/T	65	A	50.769	33	T	49.231	32
BY4743_11	25	15	BY4743	WT	11	54937	54938	SNP	1	C	A	1	A	67	A	67.164	45
BY4743_11	25	15	BY4743	WT	11	175028	175032	SNP	1	T	C	1	C	47	C	100	47
BY4743_11	25	15	BY4743	WT	11	178822	178826	SNP	1	T	C	1	C	55	C	100	55
BY4743_11	25	15	BY4743	WT	11	308487	308491	SNP	1	A	G	2	A/G	61	A	52.459	32	G	47.541	29
BY4743_11	25	15	BY4743	WT	11	312194	312198	DIP	1	-	T	2	T/-	65	T	53.846	35	-	46.154	30
BY4743_11	25	15	BY4743	WT	11	312197	312202	SNP	1	C	A	1	A	66	A	59.091	39
BY4743_11	25	15	BY4743	WT	11	326455	326460	SNP	1	T	C	2	T/C	72	T	54.167	39	C	45.833	33
BY4743_11	25	15	BY4743	WT	11	357954	357959	SNP	1	T	A	1	A	63	A	60.317	38
BY4743_11	25	15	BY4743	WT	11	499152	499155	SNP	1	C	T	2	T/C	62	T	53.226	33	C	46.774	29
BY4743_11	25	15	BY4743	WT	11	543900	543903	SNP	1	G	T	2	T/G	61	T	50.82	31	G	49.18	30
BY4743_11	25	15	BY4743	WT	11	594386	594389	SNP	1	C	T	2	C/T	73	C	52.055	38	T	47.945	35
BY4743_11	25	15	BY4743	WT	11	602936	602939	DIP	2	AC	--	2	AC/--	75	AC	48	36	--	48	36
BY4743_11	25	15	BY4743	WT	11	602944	602947	SNP	1	A	T	2	T/A	72	T	52.778	38	A	47.222	34
BY4743_11	25	15	BY4743	WT	11	602945	602948	SNP	1	T	G	2	G/T	71	G	53.521	38	T	46.479	33
BY4743_11	25	15	BY4743	WT	11	639511	639514	SNP	1	G	A	2	A/G	71	A	54.93	39	G	45.07	32
BY4743_11	25	15	BY4743	WT	11	651919	651922	SNP	1	G	A	2	A/G	72	A	50	36	G	50	36
BY4743_11	25	15	BY4743	WT	12	50283	43219	SNP	1	C	T	1	T	72	T	55.556	40
BY4743_11	25	15	BY4743	WT	12	70611	63547	SNP	1	T	A	2	T/A	69	T	52.174	36	A	47.826	33
BY4743_11	25	15	BY4743	WT	12	83413	76349	SNP	1	A	G	1	G	71	G	98.592	70
BY4743_11	25	15	BY4743	WT	12	99686	92622	SNP	1	G	A	2	A/G	75	A	54.667	41	G	45.333	34
BY4743_11	25	15	BY4743	WT	12	160757	153693	SNP	1	G	A	2	A/G	79	A	54.43	43	G	45.57	36
BY4743_11	25	15	BY4743	WT	12	172689	165625	SNP	1	A	G	2	A/G	65	A	50.769	33	G	49.231	32
BY4743_11	25	15	BY4743	WT	12	237611	226759	SNP	1	C	A	2	C/A	69	C	53.623	37	A	46.377	32
BY4743_11	25	15	BY4743	WT	12	300476	289624	SNP	1	G	A	2	G/A	64	G	53.125	34	A	46.875	30
BY4743_11	25	15	BY4743	WT	12	390434	379582	SNP	1	A	G	2	A/G	57	A	54.386	31	G	45.614	26
BY4743_11	25	15	BY4743	WT	12	390478	379626	SNP	1	G	A	2	A/G	65	A	53.846	35	G	46.154	30
BY4743_11	25	15	BY4743	WT	12	429679	418827	SNP	1	A	G	2	G/A	65	G	53.846	35	A	46.154	30
BY4743_11	25	15	BY4743	WT	12	564574	520391	SNP	1	T	C	1	C	86	C	100	86
BY4743_11	25	15	BY4743	WT	12	681150	631845	SNP	1	A	G	1	G	82	G	100	82
BY4743_11	25	15	BY4743	WT	12	706388	657083	SNP	1	C	T	1	T	74	T	100	74
BY4743_11	25	15	BY4743	WT	12	708076	658771	SNP	1	T	C	1	C	70	C	100	70
BY4743_11	25	15	BY4743	WT	12	716040	666735	SNP	1	A	T	1	T	75	T	100	75
BY4743_11	25	15	BY4743	WT	12	832813	781332	SNP	1	A	G	1	G	70	G	100	70
BY4743_11	25	15	BY4743	WT	12	906194	854715	SNP	1	T	A	1	A	96	A	100	96
BY4743_11	25	15	BY4743	WT	12	975197	922297	SNP	1	A	G	1	G	65	G	100	65
BY4743_11	25	15	BY4743	WT	13	138	136	SNP	1	G	C	2	C/G	12	C	50	6	G	50	6
BY4743_11	25	15	BY4743	WT	13	15657	10823	SNP	1	T	C	2	T/C	57	T	52.632	30	C	47.368	27
BY4743_11	25	15	BY4743	WT	13	40158	35324	SNP	1	T	C	1	C	71	C	57.746	41
BY4743_11	25	15	BY4743	WT	13	43723	38889	SNP	1	C	T	2	T/C	61	T	54.098	33	C	45.902	28
BY4743_11	25	15	BY4743	WT	13	60055	55221	SNP	1	T	C	2	T/C	74	T	51.351	38	C	48.649	36
BY4743_11	25	15	BY4743	WT	13	135062	130228	SNP	1	A	T	2	T/A	65	T	52.308	34	A	47.692	31
BY4743_11	25	15	BY4743	WT	13	203012	189142	SNP	1	A	G	1	G	75	G	57.333	43
BY4743_11	25	15	BY4743	WT	13	228997	215127	SNP	1	C	T	2	T/C	76	T	53.947	41	C	46.053	35
BY4743_11	25	15	BY4743	WT	13	253090	239220	SNP	1	T	C	2	C/T	72	C	54.167	39	T	45.833	33
BY4743_11	25	15	BY4743	WT	13	263561	249691	SNP	1	C	T	1	T	66	T	56.061	37
BY4743_11	25	15	BY4743	WT	13	283051	269181	SNP	1	G	A	2	A/G	96	A	52.083	50	G	47.917	46
BY4743_11	25	15	BY4743	WT	13	313480	299610	SNP	1	T	C	1	C	63	C	58.73	37
BY4743_11	25	15	BY4743	WT	13	410206	391923	SNP	1	T	G	2	T/G	74	T	54.054	40	G	45.946	34
BY4743_11	25	15	BY4743	WT	13	439805	421522	SNP	1	G	A	2	A/G	54	A	51.852	28	G	48.148	26
BY4743_11	25	15	BY4743	WT	13	439806	421523	SNP	1	T	A	2	A/T	52	A	51.923	27	T	48.077	25
BY4743_11	25	15	BY4743	WT	13	457087	438804	SNP	1	A	T	2	T/A	61	T	50.82	31	A	49.18	30
BY4743_11	25	15	BY4743	WT	13	463487	445204	SNP	1	G	A	2	A/G	73	A	52.055	38	G	47.945	35
BY4743_11	25	15	BY4743	WT	13	584416	566133	SNP	1	G	A	2	G/A	62	G	53.226	33	A	46.774	29
BY4743_11	25	15	BY4743	WT	13	675878	657595	SNP	1	A	G	1	G	75	G	57.333	43
BY4743_11	25	15	BY4743	WT	13	688452	670169	SNP	1	T	C	2	C/T	62	C	50	31	T	50	31
BY4743_11	25	15	BY4743	WT	13	723625	705342	SNP	1	A	T	1	T	55	T	58.182	32
BY4743_11	25	15	BY4743	WT	13	730134	711851	SNP	1	G	A	2	G/A	59	G	54.237	32	A	45.763	27
BY4743_11	25	15	BY4743	WT	13	758579	740296	SNP	1	T	C	2	C/T	55	C	52.727	29	T	47.273	26
BY4743_11	25	15	BY4743	WT	13	761810	743527	SNP	1	A	T	2	A/T	95	A	50.526	48	T	49.474	47
BY4743_11	25	15	BY4743	WT	13	776377	758094	SNP	1	T	A	2	T/A	54	T	51.852	28	A	48.148	26
BY4743_11	25	15	BY4743	WT	13	865372	847089	SNP	1	C	T	2	T/C	63	T	53.968	34	C	46.032	29
BY4743_11	25	15	BY4743	WT	13	876351	858068	SNP	1	A	G	2	A/G	60	A	51.667	31	G	48.333	29
BY4743_11	25	15	BY4743	WT	13	881515	863232	SNP	1	A	T	2	A/T	62	A	54.839	34	T	45.161	28
BY4743_11	25	15	BY4743	WT	14	40422	34624	SNP	1	A	G	2	A/G	78	A	50	39	G	50	39
BY4743_11	25	15	BY4743	WT	14	45624	39826	SNP	1	C	T	2	C/T	64	C	50	32	T	50	32
BY4743_11	25	15	BY4743	WT	14	224080	217433	SNP	1	A	G	1	G	51	G	100	51
BY4743_11	25	15	BY4743	WT	14	236319	229672	SNP	1	T	A	2	A/T	61	A	54.098	33	T	45.902	28
BY4743_11	25	15	BY4743	WT	14	275255	268608	SNP	1	T	A	2	A/T	69	A	52.174	36	T	47.826	33
BY4743_11	25	15	BY4743	WT	14	331662	325012	SNP	1	C	T	2	T/C	75	T	53.333	40	C	46.667	35
BY4743_11	25	15	BY4743	WT	14	430094	423444	SNP	1	C	T	1	T	54	T	100	54
BY4743_11	25	15	BY4743	WT	14	432778	426128	SNP	1	C	T	1	T	59	T	61.017	36
BY4743_11	25	15	BY4743	WT	14	437983	431333	SNP	1	A	T	1	T	59	T	61.017	36
BY4743_11	25	15	BY4743	WT	14	575833	568004	SNP	1	C	T	2	T/C	72	T	52.778	38	C	47.222	34
BY4743_11	25	15	BY4743	WT	14	579737	571908	SNP	1	C	T	1	T	58	T	60.345	35
BY4743_11	25	15	BY4743	WT	14	592418	584589	SNP	1	A	G	1	G	75	G	60	45
BY4743_11	25	15	BY4743	WT	14	604940	597111	SNP	1	T	C	2	T/C	73	T	50.685	37	C	49.315	36
BY4743_11	25	15	BY4743	WT	14	611775	603946	SNP	1	T	G	2	T/G	73	T	54.795	40	G	45.205	33
BY4743_11	25	15	BY4743	WT	14	633876	626047	SNP	1	G	A	1	A	76	A	56.579	43
BY4743_11	25	15	BY4743	WT	14	694291	686462	SNP	1	G	A	2	A/G	60	A	55	33	G	45	27
BY4743_11	25	15	BY4743	WT	14	774815	766986	SNP	1	T	C	2	C/T	63	C	53.968	34	T	46.032	29
BY4743_11	25	15	BY4743	WT	15	7776	7776	SNP	1	T	C	2	C/T	59	C	50.847	30	T	49.153	29
BY4743_11	25	15	BY4743	WT	15	47673	47673	SNP	1	T	C	2	C/T	79	C	51.899	41	T	48.101	38
BY4743_11	25	15	BY4743	WT	15	73418	73418	SNP	1	T	C	2	T/C	78	T	51.282	40	C	48.718	38
BY4743_11	25	15	BY4743	WT	15	91867	91867	DIP	1	G	-	1	-	56	-	57.143	32
BY4743_11	25	15	BY4743	WT	15	97581	97580	SNP	1	T	C	2	C/T	90	C	51.111	46	T	48.889	44
BY4743_11	25	15	BY4743	WT	15	138542	135070	SNP	1	T	A	2	A/T	64	A	50	32	T	50	32
BY4743_11	25	15	BY4743	WT	15	162480	159008	SNP	1	G	A	2	G/A	69	G	50.725	35	A	49.275	34
BY4743_11	25	15	BY4743	WT	15	207462	203990	SNP	1	A	G	2	G/A	84	G	51.19	43	A	48.81	41
BY4743_11	25	15	BY4743	WT	15	279337	275865	SNP	1	C	T	1	T	58	T	58.621	34
BY4743_11	25	15	BY4743	WT	15	315308	311836	SNP	1	A	G	1	G	53	G	60.377	32
BY4743_11	25	15	BY4743	WT	15	320764	317292	SNP	1	C	T	2	C/T	79	C	50.633	40	T	49.367	39
BY4743_11	25	15	BY4743	WT	15	326740	323268	SNP	1	C	A	1	A	49	A	57.143	28
BY4743_11	25	15	BY4743	WT	15	348083	344611	SNP	1	T	C	2	C/T	68	C	51.471	35	T	48.529	33
BY4743_11	25	15	BY4743	WT	15	384129	380657	SNP	1	T	C	2	T/C	73	T	54.795	40	C	45.205	33
BY4743_11	25	15	BY4743	WT	15	405564	402092	SNP	1	A	G	2	G/A	53	G	50.943	27	A	49.057	26
BY4743_11	25	15	BY4743	WT	15	422531	419059	SNP	1	A	T	1	T	76	T	56.579	43
BY4743_11	25	15	BY4743	WT	15	434770	431298	SNP	1	A	T	2	T/A	69	T	50.725	35	A	49.275	34
BY4743_11	25	15	BY4743	WT	15	473061	469589	SNP	1	C	T	2	C/T	66	C	53.03	35	T	46.97	31
BY4743_11	25	15	BY4743	WT	15	481224	477752	SNP	1	A	T	2	T/A	59	T	50.847	30	A	49.153	29
BY4743_11	25	15	BY4743	WT	15	494946	491474	SNP	1	C	T	1	T	76	T	64.474	49
BY4743_11	25	15	BY4743	WT	15	515155	511683	SNP	1	A	G	1	G	57	G	100	57
BY4743_11	25	15	BY4743	WT	15	523536	520064	SNP	1	T	C	1	C	69	C	100	69
BY4743_11	25	15	BY4743	WT	15	548427	544955	SNP	1	T	G	2	G/T	74	G	54.054	40	T	45.946	34
BY4743_11	25	15	BY4743	WT	15	550074	546602	SNP	1	A	G	2	A/G	72	A	50	36	G	50	36
BY4743_11	25	15	BY4743	WT	15	563408	559936	SNP	1	G	A	2	A/G	78	A	53.846	42	G	46.154	36
BY4743_11	25	15	BY4743	WT	15	579640	575805	SNP	1	A	T	2	T/A	66	T	54.545	36	A	45.455	30
BY4743_11	25	15	BY4743	WT	15	579641	575806	SNP	1	C	T	2	T/C	69	T	53.623	37	C	46.377	32
BY4743_11	25	15	BY4743	WT	15	852238	842737	SNP	1	A	C	1	C	52	C	100	52
BY4743_11	25	15	BY4743	WT	15	868637	859136	SNP	1	C	T	1	T	65	T	100	65
BY4743_11	25	15	BY4743	WT	15	939151	929650	SNP	1	G	A	2	A/G	74	A	52.703	39	G	47.297	35
BY4743_11	25	15	BY4743	WT	15	946919	937418	SNP	1	T	A	2	A/T	66	A	51.515	34	T	46.97	31
BY4743_11	25	15	BY4743	WT	15	992918	981988	SNP	1	C	T	1	T	73	T	100	73
BY4743_11	25	15	BY4743	WT	15	1024643	1013713	SNP	1	A	C	1	C	62	C	96.774	60
BY4743_11	25	15	BY4743	WT	16	25104	16845	SNP	1	A	T	1	T	78	T	100	78
BY4743_11	25	15	BY4743	WT	16	52253	43994	SNP	1	G	A	1	A	65	A	100	65
BY4743_11	25	15	BY4743	WT	16	113748	100828	SNP	1	A	G	2	A/G	65	A	50.769	33	G	49.231	32
BY4743_11	25	15	BY4743	WT	16	327227	314307	SNP	1	C	T	2	C/T	66	C	50	33	T	50	33
BY4743_11	25	15	BY4743	WT	16	354693	341773	SNP	1	T	C	2	T/C	68	T	51.471	35	C	48.529	33
BY4743_11	25	15	BY4743	WT	16	385839	372919	SNP	1	G	A	1	A	63	A	58.73	37
BY4743_11	25	15	BY4743	WT	16	415866	402946	SNP	1	T	C	2	T/C	78	T	52.564	41	C	47.436	37
BY4743_11	25	15	BY4743	WT	16	424373	411453	SNP	1	T	C	2	C/T	77	C	53.247	41	T	46.753	36
BY4743_11	25	15	BY4743	WT	16	452300	435609	SNP	1	A	T	2	A/T	63	A	52.381	33	T	47.619	30
BY4743_11	25	15	BY4743	WT	16	544270	527578	SNP	1	C	T	2	T/C	73	T	52.055	38	C	47.945	35
BY4743_11	25	15	BY4743	WT	16	595502	578810	SNP	1	C	A	1	A	78	A	58.974	46
BY4743_11	25	15	BY4743	WT	16	657778	641086	SNP	1	A	G	2	G/A	66	G	53.03	35	A	46.97	31
BY4743_11	25	15	BY4743	WT	16	832984	811969	SNP	1	G	A	1	A	51	A	100	51
BY4743_11	25	15	BY4743	WT	16	895827	869217	DIP	3	TTT	---	2	---/TTT	65	---	47.692	31	TTT	47.692	31
BY4743_11	25	15	BY4743	WT	16	895839	869229	SNP	1	A	T	1	T	60	T	58.333	35
BY4743_11	25	15	BY4743	WT	16	917613	891003	SNP	1	A	G	1	G	55	G	58.182	32
BY4743_11	25	15	BY4743	WT	16	917966	891356	SNP	1	A	G	2	G/A	87	G	52.874	46	A	47.126	41
BY4743_12	25	15	BY4743	WT	1	100085	99742	SNP	1	T	A	2	A/T	41	A	53.659	22	T	46.341	19
BY4743_12	25	15	BY4743	WT	1	119534	119191	SNP	1	A	G	1	G	60	G	56.667	34
BY4743_12	25	15	BY4743	WT	1	198893	195638	SNP	1	T	C	2	T/C	47	T	51.064	24	C	48.936	23
BY4743_12	25	15	BY4743	WT	2	39079	36700	SNP	1	T	A	1	A	41	A	56.098	23
BY4743_12	25	15	BY4743	WT	2	111248	108864	SNP	1	T	C	2	T/C	51	T	52.941	27	C	47.059	24
BY4743_12	25	15	BY4743	WT	2	124676	122292	SNP	1	G	A	2	A/G	50	A	50	25	G	50	25
BY4743_12	25	15	BY4743	WT	2	125548	123164	SNP	1	C	T	2	T/C	49	T	51.02	25	C	48.98	24
BY4743_12	25	15	BY4743	WT	2	165902	163518	SNP	1	C	T	2	C/T	13	C	53.846	7	T	46.154	6
BY4743_12	25	15	BY4743	WT	2	185787	183404	SNP	1	G	A	1	A	61	A	62.295	38
BY4743_12	25	15	BY4743	WT	2	199329	196946	SNP	1	A	G	2	A/G	64	A	53.125	34	G	46.875	30
BY4743_12	25	15	BY4743	WT	2	210659	208276	SNP	1	C	T	1	T	67	T	65.672	44
BY4743_12	25	15	BY4743	WT	2	250471	247550	SNP	1	G	A	1	A	53	A	56.604	30
BY4743_12	25	15	BY4743	WT	2	250472	247551	SNP	1	G	A	1	A	54	A	57.407	31
BY4743_12	25	15	BY4743	WT	2	382239	376707	SNP	1	A	G	2	G/A	70	G	51.429	36	A	48.571	34
BY4743_12	25	15	BY4743	WT	2	391719	386186	SNP	1	A	T	2	T/A	63	T	53.968	34	A	46.032	29
BY4743_12	25	15	BY4743	WT	2	391908	386375	SNP	1	A	G	2	G/A	43	G	51.163	22	A	48.837	21
BY4743_12	25	15	BY4743	WT	2	406869	401336	SNP	1	G	A	2	A/G	45	A	51.111	23	G	48.889	22
BY4743_12	25	15	BY4743	WT	2	408357	402824	SNP	1	T	C	2	C/T	51	C	52.941	27	T	47.059	24
BY4743_12	25	15	BY4743	WT	2	408624	403091	SNP	1	T	C	2	C/T	58	C	51.724	30	T	48.276	28
BY4743_12	25	15	BY4743	WT	2	412631	407098	SNP	1	T	C	2	C/T	54	C	53.704	29	T	46.296	25
BY4743_12	25	15	BY4743	WT	2	450126	444593	SNP	1	G	A	2	G/A	56	G	53.571	30	A	46.429	26
BY4743_12	25	15	BY4743	WT	2	478560	473027	SNP	1	T	G	1	G	45	G	100	45
BY4743_12	25	15	BY4743	WT	2	478561	473028	SNP	1	G	T	1	T	44	T	100	44
BY4743_12	25	15	BY4743	WT	2	478618	473085	SNP	1	G	A	1	A	28	A	100	28
BY4743_12	25	15	BY4743	WT	2	482494	476961	SNP	1	G	A	1	A	64	A	56.25	36
BY4743_12	25	15	BY4743	WT	2	489331	483798	SNP	1	C	T	1	T	65	T	100	65
BY4743_12	25	15	BY4743	WT	2	501672	496139	SNP	1	G	A	2	G/A	55	G	52.727	29	A	47.273	26
BY4743_12	25	15	BY4743	WT	2	501674	496141	SNP	1	G	A	2	G/A	55	G	50.909	28	A	49.091	27
BY4743_12	25	15	BY4743	WT	2	522614	517081	SNP	1	C	T	2	C/T	53	C	50.943	27	T	49.057	26
BY4743_12	25	15	BY4743	WT	2	548559	543026	SNP	1	G	T	2	G/T	48	G	52.083	25	T	47.917	23
BY4743_12	25	15	BY4743	WT	2	581029	575496	SNP	1	G	A	1	A	59	A	57.627	34
BY4743_12	25	15	BY4743	WT	2	593137	587604	SNP	1	T	G	2	T/G	58	T	51.724	30	G	48.276	28
BY4743_12	25	15	BY4743	WT	2	634454	628921	SNP	1	C	T	2	C/T	56	C	50	28	T	50	28
BY4743_12	25	15	BY4743	WT	2	634695	629162	SNP	1	C	T	2	T/C	56	T	51.786	29	C	48.214	27
BY4743_12	25	15	BY4743	WT	2	709856	704323	SNP	1	C	A	1	A	50	A	100	50
BY4743_12	25	15	BY4743	WT	2	716488	710955	SNP	1	T	A	2	A/T	43	A	53.488	23	T	46.512	20
BY4743_12	25	15	BY4743	WT	3	115471	107331	SNP	1	A	T	2	A/T	52	A	51.923	27	T	48.077	25
BY4743_12	25	15	BY4743	WT	3	166195	155160	SNP	1	A	G	2	A/G	59	A	50.847	30	G	49.153	29
BY4743_12	25	15	BY4743	WT	3	187134	176099	SNP	1	T	C	2	C/T	60	C	53.333	32	T	46.667	28
BY4743_12	25	15	BY4743	WT	3	189496	178461	SNP	1	C	T	2	T/C	49	T	53.061	26	C	46.939	23
BY4743_12	25	15	BY4743	WT	3	232094	220200	SNP	1	C	A	1	A	46	A	58.696	27
BY4743_12	25	15	BY4743	WT	3	306150	294256	SNP	1	G	T	2	T/G	50	T	52	26	G	48	24
BY4743_12	25	15	BY4743	WT	4	37020	32815	SNP	1	C	T	2	T/C	64	T	51.562	33	C	48.438	31
BY4743_12	25	15	BY4743	WT	4	110933	106728	SNP	1	C	T	2	T/C	45	T	51.111	23	C	48.889	22
BY4743_12	25	15	BY4743	WT	4	116922	112717	SNP	1	T	A	1	A	44	A	65.909	29
BY4743_12	25	15	BY4743	WT	4	126792	122587	SNP	1	T	C	2	T/C	39	T	53.846	21	C	46.154	18
BY4743_12	25	15	BY4743	WT	4	140718	136513	SNP	1	T	A	1	A	77	A	61.039	47
BY4743_12	25	15	BY4743	WT	4	155756	151551	SNP	1	T	A	2	A/T	45	A	51.111	23	T	46.667	21
BY4743_12	25	15	BY4743	WT	4	190827	186622	SNP	1	A	G	2	G/A	45	G	53.333	24	A	46.667	21
BY4743_12	25	15	BY4743	WT	4	196760	192555	SNP	1	G	A	2	A/G	56	A	50	28	G	50	28
BY4743_12	25	15	BY4743	WT	4	294584	290379	SNP	1	A	G	2	G/A	57	G	50.877	29	A	49.123	28
BY4743_12	25	15	BY4743	WT	4	303885	299680	SNP	1	C	T	1	T	63	T	58.73	37
BY4743_12	25	15	BY4743	WT	4	323022	318817	SNP	1	T	C	1	C	43	C	62.791	27
BY4743_12	25	15	BY4743	WT	4	387140	382937	SNP	1	T	A	2	A/T	59	A	52.542	31	T	47.458	28
BY4743_12	25	15	BY4743	WT	4	414207	410005	SNP	1	T	C	2	T/C	51	T	50.98	26	C	49.02	25
BY4743_12	25	15	BY4743	WT	4	468790	464588	SNP	1	C	T	2	T/C	55	T	54.545	30	C	45.455	25
BY4743_12	25	15	BY4743	WT	4	519935	514283	SNP	1	A	G	1	G	39	G	61.538	24
BY4743_12	25	15	BY4743	WT	4	610008	597093	SNP	1	A	G	1	G	56	G	57.143	32
BY4743_12	25	15	BY4743	WT	4	640872	627957	SNP	1	G	A	1	A	53	A	66.038	35
BY4743_12	25	15	BY4743	WT	4	641006	628091	SNP	1	T	C	1	C	57	C	56.14	32
BY4743_12	25	15	BY4743	WT	4	655615	638739	SNP	1	T	A	2	T/A	46	T	52.174	24	A	47.826	22
BY4743_12	25	15	BY4743	WT	4	676336	659460	SNP	1	C	A	1	A	58	A	55.172	32
BY4743_12	25	15	BY4743	WT	4	676337	659461	SNP	1	T	C	1	C	58	C	55.172	32
BY4743_12	25	15	BY4743	WT	4	694380	677504	SNP	1	G	A	2	A/G	61	A	50.82	31	G	49.18	30
BY4743_12	25	15	BY4743	WT	4	694381	677505	SNP	1	T	A	2	T/A	60	T	51.667	31	A	48.333	29
BY4743_12	25	15	BY4743	WT	4	710929	694053	SNP	1	A	G	2	A/G	48	A	54.167	26	G	45.833	22
BY4743_12	25	15	BY4743	WT	4	734482	717606	SNP	1	G	A	1	A	46	A	100	46
BY4743_12	25	15	BY4743	WT	4	865626	848751	SNP	1	A	G	2	G/A	49	G	53.061	26	A	46.939	23
BY4743_12	25	15	BY4743	WT	4	865628	848753	SNP	1	G	A	2	A/G	49	A	53.061	26	G	46.939	23
BY4743_12	25	15	BY4743	WT	4	902519	883306	SNP	1	A	G	2	A/G	67	A	52.239	35	G	47.761	32
BY4743_12	25	15	BY4743	WT	4	911612	892399	SNP	1	A	G	2	A/G	47	A	51.064	24	G	48.936	23
BY4743_12	25	15	BY4743	WT	4	933327	914114	SNP	1	A	G	1	G	39	G	61.538	24
BY4743_12	25	15	BY4743	WT	4	1012633	988719	SNP	1	C	T	2	T/C	46	T	54.348	25	C	45.652	21
BY4743_12	25	15	BY4743	WT	4	1021979	998065	SNP	1	A	G	1	G	52	G	100	52
BY4743_12	25	15	BY4743	WT	4	1054247	1030333	SNP	1	G	A	1	A	56	A	100	56
BY4743_12	25	15	BY4743	WT	4	1119718	1090659	SNP	1	G	A	2	A/G	36	A	52.778	19	G	47.222	17
BY4743_12	25	15	BY4743	WT	4	1186163	1155438	SNP	1	T	C	1	C	48	C	56.25	27
BY4743_12	25	15	BY4743	WT	4	1191906	1161181	SNP	1	A	G	2	G/A	59	G	50.847	30	A	49.153	29
BY4743_12	25	15	BY4743	WT	4	1223789	1189301	SNP	1	T	A	2	A/T	24	A	50	12	T	50	12
BY4743_12	25	15	BY4743	WT	4	1239336	1204848	SNP	1	T	C	2	C/T	36	C	50	18	T	50	18
BY4743_12	25	15	BY4743	WT	4	1297706	1262859	SNP	1	T	C	2	T/C	37	T	51.351	19	C	48.649	18
BY4743_12	25	15	BY4743	WT	4	1322565	1287696	SNP	1	G	C	2	G/C	54	G	53.704	29	C	46.296	25
BY4743_12	25	15	BY4743	WT	4	1400021	1365152	SNP	1	G	T	1	T	49	T	63.265	31
BY4743_12	25	15	BY4743	WT	4	1484398	1449529	SNP	1	C	A	1	A	43	A	58.14	25
BY4743_12	25	15	BY4743	WT	4	1499122	1464253	SNP	1	G	T	1	T	51	T	56.863	29
BY4743_12	25	15	BY4743	WT	5	71570	71370	SNP	1	A	T	1	T	53	T	62.264	33
BY4743_12	25	15	BY4743	WT	5	81547	81347	SNP	1	A	G	2	A/G	64	A	50	32	G	50	32
BY4743_12	25	15	BY4743	WT	5	95971	95771	SNP	1	C	T	1	T	44	T	72.727	32
BY4743_12	25	15	BY4743	WT	5	100107	99907	SNP	1	A	G	2	A/G	67	A	53.731	36	G	46.269	31
BY4743_12	25	15	BY4743	WT	5	130818	129521	SNP	1	C	T	2	C/T	54	C	50	27	T	50	27
BY4743_12	25	15	BY4743	WT	5	131721	130424	SNP	1	A	T	1	T	47	T	57.447	27
BY4743_12	25	15	BY4743	WT	5	155208	153911	SNP	1	C	A	1	A	57	A	63.158	36
BY4743_12	25	15	BY4743	WT	5	183284	181987	SNP	1	A	G	2	A/G	59	A	52.542	31	G	47.458	28
BY4743_12	25	15	BY4743	WT	5	200319	199022	SNP	1	T	C	2	C/T	49	C	53.061	26	T	46.939	23
BY4743_12	25	15	BY4743	WT	5	206501	205204	SNP	1	C	T	2	T/C	73	T	52.055	38	C	47.945	35
BY4743_12	25	15	BY4743	WT	5	216186	214889	SNP	1	C	T	1	T	63	T	55.556	35
BY4743_12	25	15	BY4743	WT	5	224698	223401	SNP	1	T	A	1	A	44	A	68.182	30
BY4743_12	25	15	BY4743	WT	5	257255	255958	SNP	1	A	G	1	G	38	G	57.895	22
BY4743_12	25	15	BY4743	WT	5	266854	265557	SNP	1	A	G	2	A/G	67	A	52.239	35	G	47.761	32
BY4743_12	25	15	BY4743	WT	5	293900	292602	SNP	1	G	A	2	A/G	54	A	50	27	G	50	27
BY4743_12	25	15	BY4743	WT	5	317510	316212	SNP	1	A	G	2	A/G	50	A	54	27	G	46	23
BY4743_12	25	15	BY4743	WT	5	376572	375274	SNP	1	C	T	2	C/T	74	C	54.054	40	T	45.946	34
BY4743_12	25	15	BY4743	WT	5	401373	400075	SNP	1	A	G	2	A/G	68	A	52.941	36	G	47.059	32
BY4743_12	25	15	BY4743	WT	5	429917	428619	SNP	1	A	G	2	A/G	58	A	50	29	G	50	29
BY4743_12	25	15	BY4743	WT	5	452208	445788	SNP	1	C	A	2	A/C	49	A	53.061	26	C	46.939	23
BY4743_12	25	15	BY4743	WT	5	458020	451600	SNP	1	G	A	1	A	53	A	60.377	32
BY4743_12	25	15	BY4743	WT	5	546662	536202	SNP	1	G	A	2	A/G	47	A	53.191	25	G	46.809	22
BY4743_12	25	15	BY4743	WT	5	546663	536203	SNP	1	T	A	1	A	45	A	55.556	25
BY4743_12	25	15	BY4743	WT	6	5566	5104	SNP	1	A	G	2	A/G	43	A	51.163	22	G	48.837	21
BY4743_12	25	15	BY4743	WT	6	7587	7125	DIP	1	-	T	1	T	43	T	55.814	24
BY4743_12	25	15	BY4743	WT	6	13312	12851	SNP	1	C	T	2	T/C	62	T	53.226	33	C	46.774	29
BY4743_12	25	15	BY4743	WT	6	39031	38570	SNP	1	C	T	2	T/C	45	T	53.333	24	C	46.667	21
BY4743_12	25	15	BY4743	WT	6	39667	39206	SNP	1	A	G	2	A/G	57	A	50.877	29	G	49.123	28
BY4743_12	25	15	BY4743	WT	6	197225	191601	SNP	1	G	A	1	A	52	A	71.154	37
BY4743_12	25	15	BY4743	WT	6	242064	236440	SNP	1	C	T	2	T/C	64	T	54.688	35	C	45.312	29
BY4743_12	25	15	BY4743	WT	6	242065	236441	SNP	1	T	A	2	A/T	64	A	53.125	34	T	46.875	30
BY4743_12	25	15	BY4743	WT	6	259460	253836	SNP	1	C	A	2	C/A	57	C	52.632	30	A	47.368	27
BY4743_12	25	15	BY4743	WT	7	2118	2122	SNP	1	T	A	2	A/T	49	A	53.061	26	T	46.939	23
BY4743_12	25	15	BY4743	WT	7	29920	29925	SNP	1	C	G	1	G	59	G	57.627	34
BY4743_12	25	15	BY4743	WT	7	61520	61525	SNP	1	C	A	2	C/A	38	C	52.632	20	A	47.368	18
BY4743_12	25	15	BY4743	WT	7	77961	77966	SNP	1	G	A	2	A/G	34	A	50	17	G	50	17
BY4743_12	25	15	BY4743	WT	7	83250	83255	SNP	1	G	A	2	G/A	42	G	52.381	22	A	47.619	20
BY4743_12	25	15	BY4743	WT	7	92295	92300	SNP	1	T	C	2	C/T	60	C	50	30	T	50	30
BY4743_12	25	15	BY4743	WT	7	121575	121580	SNP	1	G	A	2	A/G	63	A	50.794	32	G	49.206	31
BY4743_12	25	15	BY4743	WT	7	174923	174928	SNP	1	C	A	1	A	64	A	65.625	42
BY4743_12	25	15	BY4743	WT	7	178668	178673	SNP	1	T	C	1	C	37	C	56.757	21
BY4743_12	25	15	BY4743	WT	7	183978	183983	SNP	1	C	T	2	T/C	49	T	51.02	25	C	48.98	24
BY4743_12	25	15	BY4743	WT	7	289898	289903	SNP	1	A	T	2	A/T	53	A	50.943	27	T	49.057	26
BY4743_12	25	15	BY4743	WT	7	370769	370774	SNP	1	A	T	1	T	62	T	58.065	36
BY4743_12	25	15	BY4743	WT	7	397277	397282	SNP	1	G	A	1	A	67	A	56.716	38
BY4743_12	25	15	BY4743	WT	7	440011	440017	SNP	1	A	G	1	G	43	G	65.116	28
BY4743_12	25	15	BY4743	WT	7	446484	446490	SNP	1	G	A	2	G/A	53	G	50.943	27	A	49.057	26
BY4743_12	25	15	BY4743	WT	7	457091	457097	SNP	1	A	T	2	T/A	49	T	51.02	25	A	48.98	24
BY4743_12	25	15	BY4743	WT	7	466687	466693	SNP	1	C	T	2	C/T	60	C	51.667	31	T	48.333	29
BY4743_12	25	15	BY4743	WT	7	483981	483987	SNP	1	T	C	2	T/C	42	T	54.762	23	C	45.238	19
BY4743_12	25	15	BY4743	WT	7	487908	487914	SNP	1	T	C	1	C	64	C	56.25	36
BY4743_12	25	15	BY4743	WT	7	498197	498203	SNP	1	G	T	1	T	51	T	72.549	37
BY4743_12	25	15	BY4743	WT	7	599247	589071	SNP	1	T	C	2	C/T	52	C	51.923	27	T	48.077	25
BY4743_12	25	15	BY4743	WT	7	644884	634708	SNP	1	T	A	1	A	36	A	69.444	25
BY4743_12	25	15	BY4743	WT	7	746771	736595	SNP	1	T	C	1	C	40	C	57.5	23
BY4743_12	25	15	BY4743	WT	7	863041	844833	SNP	1	T	C	1	C	51	C	62.745	32
BY4743_12	25	15	BY4743	WT	7	866384	848176	SNP	1	A	G	2	G/A	47	G	53.191	25	A	46.809	22
BY4743_12	25	15	BY4743	WT	7	959430	941222	SNP	1	A	T	1	T	57	T	100	57
BY4743_12	25	15	BY4743	WT	7	966587	948379	SNP	1	T	C	1	C	49	C	100	49
BY4743_12	25	15	BY4743	WT	7	1023190	1004982	SNP	1	A	G	1	G	61	G	100	61
BY4743_12	25	15	BY4743	WT	8	34617	34558	SNP	1	A	G	2	G/A	38	G	52.632	20	A	47.368	18
BY4743_12	25	15	BY4743	WT	8	45925	45866	SNP	1	C	T	1	T	60	T	56.667	34
BY4743_12	25	15	BY4743	WT	8	46806	46747	SNP	1	G	A	2	A/G	55	A	54.545	30	G	45.455	25
BY4743_12	25	15	BY4743	WT	8	169438	165888	SNP	1	G	A	1	A	63	A	60.317	38
BY4743_12	25	15	BY4743	WT	8	228094	222356	SNP	1	A	G	1	G	66	G	59.091	39
BY4743_12	25	15	BY4743	WT	8	265286	259548	SNP	1	G	A	2	A/G	67	A	50.746	34	G	47.761	32
BY4743_12	25	15	BY4743	WT	8	266202	260464	SNP	1	C	T	2	T/C	60	T	51.667	31	C	48.333	29
BY4743_12	25	15	BY4743	WT	8	307879	302141	SNP	1	A	T	1	T	39	T	58.974	23
BY4743_12	25	15	BY4743	WT	8	310316	304578	SNP	1	T	C	2	C/T	44	C	52.273	23	T	47.727	21
BY4743_12	25	15	BY4743	WT	8	410116	404378	SNP	1	A	G	1	G	46	G	100	46
BY4743_12	25	15	BY4743	WT	8	438261	432523	SNP	1	C	T	2	T/C	51	T	52.941	27	C	47.059	24
BY4743_12	25	15	BY4743	WT	8	448244	442506	SNP	1	A	G	2	A/G	52	A	51.923	27	G	48.077	25
BY4743_12	25	15	BY4743	WT	8	458986	453248	SNP	1	T	C	2	C/T	65	C	50.769	33	T	49.231	32
BY4743_12	25	15	BY4743	WT	8	512211	506471	SNP	1	G	A	2	G/A	17	G	52.941	9	A	47.059	8
BY4743_12	25	15	BY4743	WT	9	46060	29258	SNP	1	G	A	1	A	42	A	57.143	24
BY4743_12	25	15	BY4743	WT	9	46061	29259	SNP	1	T	C	1	C	41	C	58.537	24
BY4743_12	25	15	BY4743	WT	9	87391	70589	SNP	1	T	C	2	C/T	52	C	51.923	27	T	48.077	25
BY4743_12	25	15	BY4743	WT	9	102536	85734	SNP	1	C	T	2	C/T	22	C	54.545	12	T	45.455	10
BY4743_12	25	15	BY4743	WT	9	136669	119870	SNP	1	A	G	1	G	64	G	64.062	41
BY4743_12	25	15	BY4743	WT	9	153910	137111	SNP	1	C	T	2	T/C	48	T	54.167	26	C	45.833	22
BY4743_12	25	15	BY4743	WT	9	169206	152407	SNP	1	A	G	1	G	45	G	68.889	31
BY4743_12	25	15	BY4743	WT	9	186783	169984	SNP	1	G	A	2	G/A	62	G	51.613	32	A	48.387	30
BY4743_12	25	15	BY4743	WT	9	263297	246497	SNP	1	T	C	2	T/C	44	T	54.545	24	C	45.455	20
BY4743_12	25	15	BY4743	WT	9	368119	351319	SNP	1	G	A	2	A/G	54	A	53.704	29	G	46.296	25
BY4743_12	25	15	BY4743	WT	10	95259	80467	SNP	1	A	T	2	T/A	41	T	53.659	22	A	46.341	19
BY4743_12	25	15	BY4743	WT	10	134945	120153	SNP	1	G	T	2	T/G	55	T	52.727	29	G	47.273	26
BY4743_12	25	15	BY4743	WT	10	288044	273252	SNP	1	C	T	1	T	49	T	59.184	29
BY4743_12	25	15	BY4743	WT	10	341091	326299	SNP	1	A	G	2	A/G	53	A	52.83	28	G	47.17	25
BY4743_12	25	15	BY4743	WT	10	405244	390452	SNP	1	A	G	2	A/G	28	A	50	14	G	50	14
BY4743_12	25	15	BY4743	WT	10	430903	416111	SNP	1	T	C	1	C	54	C	57.407	31
BY4743_12	25	15	BY4743	WT	10	438943	424151	SNP	1	G	A	2	A/G	54	A	51.852	28	G	48.148	26
BY4743_12	25	15	BY4743	WT	10	488371	466897	SNP	1	G	A	1	A	52	A	61.538	32
BY4743_12	25	15	BY4743	WT	10	508230	486756	SNP	1	T	A	1	A	46	A	67.391	31
BY4743_12	25	15	BY4743	WT	10	521645	500171	SNP	1	T	A	2	A/T	54	A	53.704	29	T	46.296	25
BY4743_12	25	15	BY4743	WT	10	541503	520029	SNP	1	G	A	2	A/G	41	A	51.22	21	G	48.78	20
BY4743_12	25	15	BY4743	WT	10	576307	554833	SNP	1	T	G	1	G	49	G	100	49
BY4743_12	25	15	BY4743	WT	10	581896	560422	SNP	1	C	T	1	T	61	T	100	61
BY4743_12	25	15	BY4743	WT	10	582754	561280	SNP	1	G	A	1	A	46	A	97.826	45
BY4743_12	25	15	BY4743	WT	10	695557	674084	SNP	1	T	A	1	A	51	A	100	51
BY4743_12	25	15	BY4743	WT	10	716586	695015	SNP	1	T	A	1	A	54	A	100	54
BY4743_12	25	15	BY4743	WT	11	124416	124420	SNP	1	A	T	2	A/T	60	A	50	30	T	50	30
BY4743_12	25	15	BY4743	WT	11	181593	181597	SNP	1	T	C	2	C/T	56	C	51.786	29	T	48.214	27
BY4743_12	25	15	BY4743	WT	11	231648	231652	SNP	1	A	T	2	T/A	42	T	52.381	22	A	47.619	20
BY4743_12	25	15	BY4743	WT	11	232705	232709	SNP	1	A	T	1	T	62	T	56.452	35
BY4743_12	25	15	BY4743	WT	11	248290	248294	SNP	1	T	C	2	C/T	55	C	50.909	28	T	49.091	27
BY4743_12	25	15	BY4743	WT	11	341938	341942	SNP	1	T	C	2	C/T	47	C	53.191	25	T	46.809	22
BY4743_12	25	15	BY4743	WT	11	405125	405129	SNP	1	A	G	1	G	54	G	57.407	31
BY4743_12	25	15	BY4743	WT	11	457794	457792	SNP	1	A	G	2	A/G	65	A	50.769	33	G	49.231	32
BY4743_12	25	15	BY4743	WT	11	461004	461002	SNP	1	A	G	2	G/A	51	G	50.98	26	A	49.02	25
BY4743_12	25	15	BY4743	WT	11	542813	542815	SNP	1	A	T	1	T	53	T	54.717	29
BY4743_12	25	15	BY4743	WT	11	591845	591847	SNP	1	G	A	1	A	48	A	56.25	27
BY4743_12	25	15	BY4743	WT	11	645764	645766	SNP	1	A	G	2	A/G	50	A	52	26	G	48	24
BY4743_12	25	15	BY4743	WT	11	661243	661245	SNP	1	G	A	1	A	29	A	62.069	18
BY4743_12	25	15	BY4743	WT	11	661246	661248	SNP	1	A	T	1	T	29	T	58.621	17
BY4743_12	25	15	BY4743	WT	12	45670	38360	SNP	1	A	T	2	T/A	40	T	55	22	A	45	18
BY4743_12	25	15	BY4743	WT	12	83685	76375	SNP	1	T	C	1	C	47	C	63.83	30
BY4743_12	25	15	BY4743	WT	12	97570	90260	SNP	1	T	A	2	A/T	60	A	53.333	32	T	46.667	28
BY4743_12	25	15	BY4743	WT	12	114650	107340	SNP	1	C	T	1	T	57	T	61.404	35
BY4743_12	25	15	BY4743	WT	12	177341	170031	SNP	1	T	G	1	G	43	G	60.465	26
BY4743_12	25	15	BY4743	WT	12	231541	220232	DIP	1	A	-	1	-	65	-	63.077	41
BY4743_12	25	15	BY4743	WT	12	321445	310135	SNP	1	C	T	2	C/T	61	C	54.098	33	T	45.902	28
BY4743_12	25	15	BY4743	WT	12	326636	315326	SNP	1	A	T	2	T/A	65	T	50.769	33	A	49.231	32
BY4743_12	25	15	BY4743	WT	12	330352	319042	SNP	1	T	C	2	C/T	50	C	50	25	T	50	25
BY4743_12	25	15	BY4743	WT	12	343992	332682	SNP	1	T	A	2	T/A	42	T	52.381	22	A	47.619	20
BY4743_12	25	15	BY4743	WT	12	370293	358983	SNP	1	A	G	2	A/G	50	A	50	25	G	50	25
BY4743_12	25	15	BY4743	WT	12	410192	398882	SNP	1	A	T	2	T/A	46	T	54.348	25	A	45.652	21
BY4743_12	25	15	BY4743	WT	12	419907	408597	SNP	1	T	C	2	T/C	63	T	53.968	34	C	46.032	29
BY4743_12	25	15	BY4743	WT	12	563593	518838	SNP	1	T	C	1	C	57	C	59.649	34
BY4743_12	25	15	BY4743	WT	12	580324	535569	SNP	1	G	A	1	A	58	A	100	58
BY4743_12	25	15	BY4743	WT	12	615160	567401	SNP	1	A	G	2	A/G	54	A	50	27	G	50	27
BY4743_12	25	15	BY4743	WT	12	615165	567406	SNP	1	C	T	2	C/T	49	C	51.02	25	T	48.98	24
BY4743_12	25	15	BY4743	WT	12	622476	574717	SNP	1	G	T	2	T/G	38	T	52.632	20	G	47.368	18
BY4743_12	25	15	BY4743	WT	12	677526	627047	SNP	1	A	G	2	G/A	51	G	52.941	27	A	47.059	24
BY4743_12	25	15	BY4743	WT	12	711078	660599	SNP	1	A	G	2	A/G	47	A	51.064	24	G	48.936	23
BY4743_12	25	15	BY4743	WT	12	780293	729814	SNP	1	C	A	2	C/A	42	C	52.381	22	A	47.619	20
BY4743_12	25	15	BY4743	WT	12	835292	784814	SNP	1	A	G	2	A/G	57	A	50.877	29	G	49.123	28
BY4743_12	25	15	BY4743	WT	12	892478	842002	SNP	1	T	C	1	C	52	C	67.308	35
BY4743_12	25	15	BY4743	WT	12	900666	850190	SNP	1	C	T	1	T	59	T	61.017	36
BY4743_12	25	15	BY4743	WT	12	976082	923387	DIP	1	-	A	2	-/A	44	-	50	22	A	45.455	20
BY4743_12	25	15	BY4743	WT	12	1020276	965962	SNP	1	C	T	1	T	35	T	100	35
BY4743_12	25	15	BY4743	WT	12	1020278	965964	SNP	1	C	T	1	T	36	T	100	36
BY4743_12	25	15	BY4743	WT	12	1025519	971205	SNP	1	T	C	2	T/C	45	T	51.111	23	C	48.889	22
BY4743_12	25	15	BY4743	WT	13	38127	33294	SNP	1	A	G	1	G	52	G	61.538	32
BY4743_12	25	15	BY4743	WT	13	174088	169255	SNP	1	T	C	2	T/C	33	T	51.515	17	C	48.485	16
BY4743_12	25	15	BY4743	WT	13	191282	182020	SNP	1	A	T	1	T	53	T	66.038	35
BY4743_12	25	15	BY4743	WT	13	248533	234461	SNP	1	C	T	2	C/T	58	C	51.724	30	T	48.276	28
BY4743_12	25	15	BY4743	WT	13	282450	268378	SNP	1	T	A	2	A/T	61	A	50.82	31	T	49.18	30
BY4743_12	25	15	BY4743	WT	13	282451	268379	SNP	1	T	C	2	C/T	63	C	52.381	33	T	47.619	30
BY4743_12	25	15	BY4743	WT	13	294477	280405	SNP	1	T	G	1	G	51	G	60.784	31
BY4743_12	25	15	BY4743	WT	13	327158	313086	SNP	1	G	A	1	A	63	A	58.73	37
BY4743_12	25	15	BY4743	WT	13	327159	313087	SNP	1	T	A	1	A	64	A	57.812	37
BY4743_12	25	15	BY4743	WT	13	341394	327322	SNP	1	C	T	1	T	49	T	55.102	27
BY4743_12	25	15	BY4743	WT	13	429350	410823	SNP	1	G	A	2	G/A	60	G	53.333	32	A	46.667	28
BY4743_12	25	15	BY4743	WT	13	463050	444523	SNP	1	T	C	2	C/T	42	C	52.381	22	T	47.619	20
BY4743_12	25	15	BY4743	WT	13	507861	489334	SNP	1	C	T	1	T	49	T	55.102	27
BY4743_12	25	15	BY4743	WT	13	511603	493076	SNP	1	T	A	2	A/T	42	A	50	21	T	50	21
BY4743_12	25	15	BY4743	WT	13	528440	509913	SNP	1	T	C	2	T/C	53	T	54.717	29	C	45.283	24
BY4743_12	25	15	BY4743	WT	13	531417	512890	SNP	1	C	T	2	T/C	73	T	53.425	39	C	46.575	34
BY4743_12	25	15	BY4743	WT	13	561715	543188	SNP	1	G	A	2	A/G	60	A	50	30	G	50	30
BY4743_12	25	15	BY4743	WT	13	678008	659481	SNP	1	A	G	1	G	57	G	57.895	33
BY4743_12	25	15	BY4743	WT	13	768462	749935	SNP	1	G	A	2	A/G	38	A	50	19	G	50	19
BY4743_12	25	15	BY4743	WT	13	793589	775062	SNP	1	T	C	1	C	49	C	55.102	27
BY4743_12	25	15	BY4743	WT	13	796301	777774	SNP	1	T	C	1	C	52	C	57.692	30
BY4743_12	25	15	BY4743	WT	13	815071	796544	SNP	1	T	A	2	A/T	58	A	50	29	T	50	29
BY4743_12	25	15	BY4743	WT	13	824817	806290	SNP	1	G	A	2	A/G	50	A	54	27	G	46	23
BY4743_12	25	15	BY4743	WT	14	23011	17241	SNP	1	G	A	2	A/G	61	A	49.18	30	G	49.18	30
BY4743_12	25	15	BY4743	WT	14	52765	46995	SNP	1	T	C	1	C	56	C	55.357	31
BY4743_12	25	15	BY4743	WT	14	107023	100116	SNP	1	G	A	2	A/G	52	A	51.923	27	G	48.077	25
BY4743_12	25	15	BY4743	WT	14	160620	153713	SNP	1	G	A	2	A/G	55	A	50.909	28	G	49.091	27
BY4743_12	25	15	BY4743	WT	14	248489	241582	SNP	1	C	A	2	C/A	58	C	51.724	30	A	48.276	28
BY4743_12	25	15	BY4743	WT	14	274208	267301	SNP	1	A	G	2	G/A	59	G	52.542	31	A	47.458	28
BY4743_12	25	15	BY4743	WT	14	306963	300056	SNP	1	G	A	1	A	74	A	59.459	44
BY4743_12	25	15	BY4743	WT	14	311018	304111	SNP	1	G	A	2	A/G	62	A	54.839	34	G	45.161	28
BY4743_12	25	15	BY4743	WT	14	324695	317785	SNP	1	T	C	1	C	50	C	58	29
BY4743_12	25	15	BY4743	WT	14	336329	329419	SNP	1	T	A	2	A/T	54	A	51.852	28	T	48.148	26
BY4743_12	25	15	BY4743	WT	14	435891	428981	SNP	1	C	T	2	C/T	51	C	54.902	28	T	45.098	23
BY4743_12	25	15	BY4743	WT	14	452036	445127	SNP	1	A	T	1	T	60	T	56.667	34
BY4743_12	25	15	BY4743	WT	14	462000	455091	SNP	1	A	T	2	A/T	49	A	53.061	26	T	46.939	23
BY4743_12	25	15	BY4743	WT	14	528374	521466	SNP	1	T	A	2	A/T	63	A	50.794	32	T	49.206	31
BY4743_12	25	15	BY4743	WT	14	591124	582680	SNP	1	G	A	1	A	79	A	56.962	45
BY4743_12	25	15	BY4743	WT	14	607543	599099	SNP	1	A	T	2	A/T	59	A	52.542	31	T	47.458	28
BY4743_12	25	15	BY4743	WT	14	626071	617627	SNP	1	A	T	2	T/A	71	T	50.704	36	A	49.296	35
BY4743_12	25	15	BY4743	WT	15	22957	22957	SNP	1	T	C	2	C/T	48	C	54.167	26	T	45.833	22
BY4743_12	25	15	BY4743	WT	15	72237	72237	SNP	1	A	G	2	G/A	37	G	54.054	20	A	45.946	17
BY4743_12	25	15	BY4743	WT	15	132060	128409	SNP	1	A	G	1	G	38	G	60.526	23
BY4743_12	25	15	BY4743	WT	15	144513	140862	SNP	1	C	T	2	C/T	54	C	53.704	29	T	46.296	25
BY4743_12	25	15	BY4743	WT	15	144514	140863	SNP	1	C	T	2	C/T	54	C	53.704	29	T	46.296	25
BY4743_12	25	15	BY4743	WT	15	222200	218549	SNP	1	T	C	2	C/T	65	C	52.308	34	T	47.692	31
BY4743_12	25	15	BY4743	WT	15	348525	344874	SNP	1	A	G	2	A/G	35	A	54.286	19	G	45.714	16
BY4743_12	25	15	BY4743	WT	15	374729	371078	SNP	1	T	C	1	C	53	C	66.038	35
BY4743_12	25	15	BY4743	WT	15	410945	407294	SNP	1	C	T	1	T	47	T	100	47
BY4743_12	25	15	BY4743	WT	15	440415	436764	SNP	1	A	G	2	G/A	56	G	53.571	30	A	46.429	26
BY4743_12	25	15	BY4743	WT	15	450497	446846	SNP	1	C	A	2	C/A	59	C	50.847	30	A	49.153	29
BY4743_12	25	15	BY4743	WT	15	531411	527760	SNP	1	A	G	2	G/A	39	G	51.282	20	A	48.718	19
BY4743_12	25	15	BY4743	WT	15	555696	552045	SNP	1	T	A	2	T/A	56	T	53.571	30	A	46.429	26
BY4743_12	25	15	BY4743	WT	15	565882	562231	SNP	1	G	T	2	T/G	50	T	52	26	G	48	24
BY4743_12	25	15	BY4743	WT	15	618902	610394	SNP	1	A	G	2	G/A	43	G	53.488	23	A	46.512	20
BY4743_12	25	15	BY4743	WT	15	668017	659509	SNP	1	G	T	2	T/G	41	T	51.22	21	G	48.78	20
BY4743_12	25	15	BY4743	WT	15	697223	688715	SNP	1	G	A	2	G/A	44	G	52.273	23	A	47.727	21
BY4743_12	25	15	BY4743	WT	15	721854	711871	SNP	1	T	A	2	T/A	24	T	54.167	13	A	45.833	11
BY4743_12	25	15	BY4743	WT	15	764083	753921	SNP	1	T	C	1	C	42	C	61.905	26
BY4743_12	25	15	BY4743	WT	15	833327	823165	SNP	1	C	T	2	T/C	60	T	50	30	C	48.333	29
BY4743_12	25	15	BY4743	WT	15	852575	842413	SNP	1	G	A	2	A/G	40	A	55	22	G	45	18
BY4743_12	25	15	BY4743	WT	15	859063	848901	SNP	1	G	A	2	G/A	51	G	52.941	27	A	47.059	24
BY4743_12	25	15	BY4743	WT	15	981995	970690	SNP	1	A	T	2	A/T	45	A	51.111	23	T	48.889	22
BY4743_12	25	15	BY4743	WT	15	1049065	1037760	SNP	1	G	A	2	G/A	58	G	53.448	31	A	46.552	27
BY4743_12	25	15	BY4743	WT	15	1073264	1061959	SNP	1	G	T	1	T	42	T	57.143	24
BY4743_12	25	15	BY4743	WT	16	158658	144940	SNP	1	T	C	1	C	43	C	62.791	27
BY4743_12	25	15	BY4743	WT	16	201444	187726	SNP	1	G	A	2	A/G	52	A	51.923	27	G	48.077	25
BY4743_12	25	15	BY4743	WT	16	209000	195282	SNP	1	A	T	2	A/T	42	A	52.381	22	T	47.619	20
BY4743_12	25	15	BY4743	WT	16	229527	215809	SNP	1	T	A	2	A/T	51	A	54.902	28	T	45.098	23
BY4743_12	25	15	BY4743	WT	16	328162	314444	SNP	1	A	G	2	G/A	40	G	52.5	21	A	47.5	19
BY4743_12	25	15	BY4743	WT	16	433219	419501	SNP	1	T	C	2	T/C	75	T	52	39	C	48	36
BY4743_12	25	15	BY4743	WT	16	435841	422123	SNP	1	A	G	2	A/G	66	A	53.03	35	G	46.97	31
BY4743_12	25	15	BY4743	WT	16	443450	425660	SNP	1	T	C	2	C/T	54	C	51.852	28	T	48.148	26
BY4743_12	25	15	BY4743	WT	16	502697	484906	SNP	1	G	A	2	A/G	20	A	50	10	G	50	10
BY4743_12	25	15	BY4743	WT	16	512056	494265	SNP	1	C	T	2	C/T	52	C	51.923	27	T	48.077	25
BY4743_12	25	15	BY4743	WT	16	679550	661759	SNP	1	A	G	1	G	49	G	59.184	29
BY4743_12	25	15	BY4743	WT	16	751314	733523	SNP	1	T	C	2	C/T	55	C	50.909	28	T	49.091	27
BY4743_12	25	15	BY4743	WT	16	821516	799129	DIP	1	-	T	2	-/T	39	-	53.846	21	T	46.154	18
BY4743_12	25	15	BY4743	WT	16	884160	856213	SNP	1	A	T	1	T	57	T	100	57
BY4743_12	25	15	BY4743	WT	16	925430	897483	SNP	1	G	T	2	G/T	43	G	51.163	22	T	48.837	21
BY4743_13	25	15	BY4743	WT	1	6674	6674	SNP	1	A	G	2	A/G	55	A	52.727	29	G	47.273	26
BY4743_13	25	15	BY4743	WT	1	79161	79032	SNP	1	T	C	1	C	52	C	55.769	29
BY4743_13	25	15	BY4743	WT	1	90691	90562	SNP	1	A	G	2	G/A	70	G	52.857	37	A	47.143	33
BY4743_13	25	15	BY4743	WT	1	169711	166574	SNP	1	A	G	2	A/G	47	A	53.191	25	G	46.809	22
BY4743_13	25	15	BY4743	WT	1	189095	185957	SNP	1	A	G	1	G	41	G	68.293	28
BY4743_13	25	15	BY4743	WT	2	9768	7983	SNP	1	T	C	2	T/C	67	T	53.731	36	C	46.269	31
BY4743_13	25	15	BY4743	WT	2	36361	34355	SNP	1	A	G	2	G/A	77	G	54.545	42	A	45.455	35
BY4743_13	25	15	BY4743	WT	2	57128	55122	SNP	1	G	A	2	G/A	59	G	52.542	31	A	47.458	28
BY4743_13	25	15	BY4743	WT	2	115435	113424	SNP	1	T	A	2	T/A	33	T	51.515	17	A	48.485	16
BY4743_13	25	15	BY4743	WT	2	115437	113426	SNP	1	G	A	1	A	35	A	60	21
BY4743_13	25	15	BY4743	WT	2	148344	146333	SNP	1	C	T	2	T/C	73	T	52.055	38	C	47.945	35
BY4743_13	25	15	BY4743	WT	2	236977	234746	SNP	1	C	T	1	T	61	T	57.377	35
BY4743_13	25	15	BY4743	WT	2	239042	236811	SNP	1	A	T	2	T/A	61	T	54.098	33	A	45.902	28
BY4743_13	25	15	BY4743	WT	2	285098	280887	SNP	1	A	G	2	A/G	66	A	50	33	G	50	33
BY4743_13	25	15	BY4743	WT	2	336920	332709	SNP	1	T	A	1	A	65	A	58.462	38
BY4743_13	25	15	BY4743	WT	2	338680	334469	SNP	1	A	G	2	G/A	54	G	51.852	28	A	48.148	26
BY4743_13	25	15	BY4743	WT	2	458306	454094	SNP	1	G	A	2	A/G	67	A	47.761	32	G	46.269	31
BY4743_13	25	15	BY4743	WT	2	460818	456606	SNP	1	A	G	1	G	70	G	61.429	43
BY4743_13	25	15	BY4743	WT	2	486704	482492	SNP	1	G	T	2	G/T	53	G	50.943	27	T	49.057	26
BY4743_13	25	15	BY4743	WT	2	507156	502944	SNP	1	A	G	2	A/G	70	A	51.429	36	G	48.571	34
BY4743_13	25	15	BY4743	WT	2	579760	575548	SNP	1	G	A	2	A/G	65	A	52.308	34	G	47.692	31
BY4743_13	25	15	BY4743	WT	2	589759	585547	SNP	1	C	T	2	C/T	58	C	50	29	T	50	29
BY4743_13	25	15	BY4743	WT	2	605986	601774	SNP	1	T	C	1	C	76	C	57.895	44
BY4743_13	25	15	BY4743	WT	2	610201	605989	SNP	1	T	C	2	T/C	67	T	50.746	34	C	49.254	33
BY4743_13	25	15	BY4743	WT	2	630062	625850	SNP	1	A	G	1	G	56	G	55.357	31
BY4743_13	25	15	BY4743	WT	2	683650	679438	SNP	1	G	A	2	G/A	57	G	54.386	31	A	45.614	26
BY4743_13	25	15	BY4743	WT	2	776283	772064	SNP	1	T	C	2	T/C	62	T	53.226	33	C	46.774	29
BY4743_13	25	15	BY4743	WT	2	781947	777728	DIP	1	-	A	2	A/-	60	A	50	30	-	48.333	29
BY4743_13	25	15	BY4743	WT	3	51413	50457	SNP	1	G	T	2	T/G	66	T	51.515	34	G	48.485	32
BY4743_13	25	15	BY4743	WT	3	103949	95625	SNP	1	C	T	1	T	74	T	60.811	45
BY4743_13	25	15	BY4743	WT	3	103950	95626	SNP	1	T	A	1	A	75	A	61.333	46
BY4743_13	25	15	BY4743	WT	3	107872	99548	SNP	1	C	T	2	T/C	53	T	52.83	28	C	47.17	25
BY4743_13	25	15	BY4743	WT	3	107880	99556	SNP	1	A	T	2	A/T	47	A	53.191	25	T	46.809	22
BY4743_13	25	15	BY4743	WT	3	191479	180222	SNP	1	T	C	2	C/T	55	C	52.727	29	T	47.273	26
BY4743_13	25	15	BY4743	WT	3	205558	193475	SNP	1	A	G	1	G	76	G	57.895	44
BY4743_13	25	15	BY4743	WT	3	216147	204064	SNP	1	T	C	1	C	74	C	63.514	47
BY4743_13	25	15	BY4743	WT	3	237231	225148	SNP	1	T	C	2	C/T	82	C	53.659	44	T	46.341	38
BY4743_13	25	15	BY4743	WT	3	237233	225150	SNP	1	C	A	2	A/C	81	A	54.321	44	C	45.679	37
BY4743_13	25	15	BY4743	WT	3	290524	278441	SNP	1	T	C	2	C/T	72	C	54.167	39	T	45.833	33
BY4743_13	25	15	BY4743	WT	4	28389	24526	SNP	1	A	T	2	T/A	67	T	53.731	36	A	46.269	31
BY4743_13	25	15	BY4743	WT	4	54394	50531	SNP	1	C	T	2	T/C	82	T	53.659	44	C	46.341	38
BY4743_13	25	15	BY4743	WT	4	102280	98417	SNP	1	G	A	2	A/G	65	A	52.308	34	G	47.692	31
BY4743_13	25	15	BY4743	WT	4	140551	136688	SNP	1	A	T	1	T	53	T	58.491	31
BY4743_13	25	15	BY4743	WT	4	249632	245769	SNP	1	C	T	2	T/C	70	T	51.429	36	C	48.571	34
BY4743_13	25	15	BY4743	WT	4	358508	354647	SNP	1	T	C	2	C/T	65	C	53.846	35	T	46.154	30
BY4743_13	25	15	BY4743	WT	4	425489	421629	SNP	1	G	T	2	G/T	51	G	50.98	26	T	49.02	25
BY4743_13	25	15	BY4743	WT	4	483522	479662	SNP	1	T	C	2	C/T	58	C	50	29	T	50	29
BY4743_13	25	15	BY4743	WT	4	497006	493146	SNP	1	A	T	2	T/A	55	T	54.545	30	A	45.455	25
BY4743_13	25	15	BY4743	WT	4	502329	498469	SNP	1	C	T	2	C/T	56	C	50	28	T	50	28
BY4743_13	25	15	BY4743	WT	4	602501	590445	SNP	1	A	G	2	A/G	51	A	54.902	28	G	45.098	23
BY4743_13	25	15	BY4743	WT	4	615293	603237	SNP	1	A	G	2	A/G	75	A	52	39	G	48	36
BY4743_13	25	15	BY4743	WT	4	676975	661147	SNP	1	A	G	1	G	84	G	65.476	55
BY4743_13	25	15	BY4743	WT	4	699324	683497	SNP	1	A	G	1	G	58	G	60.345	35
BY4743_13	25	15	BY4743	WT	4	731857	716030	SNP	1	T	C	2	T/C	55	T	54.545	30	C	45.455	25
BY4743_13	25	15	BY4743	WT	4	800713	784886	SNP	1	A	G	1	G	68	G	55.882	38
BY4743_13	25	15	BY4743	WT	4	800715	784888	SNP	1	A	T	1	T	70	T	55.714	39
BY4743_13	25	15	BY4743	WT	4	856081	840255	SNP	1	C	T	2	C/T	54	C	51.852	28	T	48.148	26
BY4743_13	25	15	BY4743	WT	4	860687	844861	SNP	1	T	C	1	C	76	C	56.579	43
BY4743_13	25	15	BY4743	WT	4	901408	883399	SNP	1	A	G	2	A/G	66	A	51.515	34	G	48.485	32
BY4743_13	25	15	BY4743	WT	4	911529	893520	SNP	1	A	G	1	G	36	G	55.556	20
BY4743_13	25	15	BY4743	WT	4	942914	924905	SNP	1	A	G	1	G	54	G	66.667	36
BY4743_13	25	15	BY4743	WT	4	957931	939922	SNP	1	T	C	2	T/C	63	T	52.381	33	C	47.619	30
BY4743_13	25	15	BY4743	WT	4	957932	939923	SNP	1	C	T	2	C/T	62	C	51.613	32	T	48.387	30
BY4743_13	25	15	BY4743	WT	4	957933	939924	SNP	1	C	A	2	C/A	63	C	52.381	33	A	47.619	30
BY4743_13	25	15	BY4743	WT	4	1007855	985135	SNP	1	G	A	1	A	57	A	59.649	34
BY4743_13	25	15	BY4743	WT	4	1013037	990317	SNP	1	T	C	1	C	56	C	60.714	34
BY4743_13	25	15	BY4743	WT	4	1071869	1049149	SNP	1	A	G	2	G/A	61	G	54.098	33	A	45.902	28
BY4743_13	25	15	BY4743	WT	4	1126443	1098826	SNP	1	T	A	2	T/A	65	T	53.846	35	A	46.154	30
BY4743_13	25	15	BY4743	WT	4	1133901	1106284	SNP	1	G	A	1	A	79	A	58.228	46
BY4743_13	25	15	BY4743	WT	4	1142777	1115160	SNP	1	C	T	2	C/T	75	C	50.667	38	T	49.333	37
BY4743_13	25	15	BY4743	WT	4	1168393	1138997	SNP	1	T	A	2	T/A	71	T	54.93	39	A	45.07	32
BY4743_13	25	15	BY4743	WT	4	1196315	1166919	SNP	1	T	C	2	C/T	76	C	51.316	39	T	48.684	37
BY4743_13	25	15	BY4743	WT	4	1272965	1239710	SNP	1	T	A	1	A	55	A	56.364	31
BY4743_13	25	15	BY4743	WT	4	1306730	1273474	SNP	1	C	T	2	T/C	71	T	53.521	38	C	46.479	33
BY4743_13	25	15	BY4743	WT	4	1306731	1273475	SNP	1	C	T	2	T/C	72	T	52.778	38	C	47.222	34
BY4743_13	25	15	BY4743	WT	4	1377847	1344569	SNP	1	T	C	2	C/T	61	C	52.459	32	T	47.541	29
BY4743_13	25	15	BY4743	WT	4	1436322	1403044	SNP	1	A	G	1	G	56	G	100	56
BY4743_13	25	15	BY4743	WT	4	1456132	1422854	SNP	1	A	G	1	G	56	G	100	56
BY4743_13	25	15	BY4743	WT	4	1502427	1469149	SNP	1	A	T	1	T	63	T	55.556	35
BY4743_13	25	15	BY4743	WT	5	61896	61896	SNP	1	A	T	2	T/A	64	T	51.562	33	A	48.438	31
BY4743_13	25	15	BY4743	WT	5	89888	89888	SNP	1	T	C	2	T/C	50	T	52	26	C	48	24
BY4743_13	25	15	BY4743	WT	5	93621	93621	SNP	1	C	T	2	T/C	71	T	50.704	36	C	49.296	35
BY4743_13	25	15	BY4743	WT	5	130976	129879	SNP	1	T	C	2	T/C	65	T	52.308	34	C	47.692	31
BY4743_13	25	15	BY4743	WT	5	152893	151796	SNP	1	C	T	2	T/C	60	T	55	33	C	45	27
BY4743_13	25	15	BY4743	WT	5	297755	296657	SNP	1	T	C	2	T/C	60	T	51.667	31	C	48.333	29
BY4743_13	25	15	BY4743	WT	5	304245	303147	SNP	1	A	T	2	A/T	50	A	50	25	T	50	25
BY4743_13	25	15	BY4743	WT	5	321976	320878	SNP	1	T	C	2	T/C	64	T	51.562	33	C	48.438	31
BY4743_13	25	15	BY4743	WT	5	329455	328357	SNP	1	A	T	2	A/T	63	A	50.794	32	T	49.206	31
BY4743_13	25	15	BY4743	WT	5	382510	381412	SNP	1	A	T	1	T	30	T	66.667	20
BY4743_13	25	15	BY4743	WT	5	412283	411185	SNP	1	T	C	2	C/T	75	C	54.667	41	T	45.333	34
BY4743_13	25	15	BY4743	WT	5	437163	436065	SNP	1	A	G	1	G	48	G	56.25	27
BY4743_13	25	15	BY4743	WT	5	540142	530261	SNP	1	A	G	2	A/G	72	A	51.389	37	G	48.611	35
BY4743_13	25	15	BY4743	WT	6	22987	22577	SNP	1	G	A	2	A/G	67	A	52.239	35	G	47.761	32
BY4743_13	25	15	BY4743	WT	6	91028	90618	SNP	1	C	T	1	T	74	T	98.649	73
BY4743_13	25	15	BY4743	WT	6	92311	91901	SNP	1	T	C	1	C	61	C	57.377	35
BY4743_13	25	15	BY4743	WT	6	109076	108668	SNP	1	A	T	2	A/T	58	A	53.448	31	T	46.552	27
BY4743_13	25	15	BY4743	WT	6	128318	127910	SNP	1	G	T	2	T/G	70	T	52.857	37	G	47.143	33
BY4743_13	25	15	BY4743	WT	6	135292	134884	SNP	1	A	T	2	A/T	70	A	54.286	38	T	45.714	32
BY4743_13	25	15	BY4743	WT	6	149710	144120	SNP	1	T	C	2	C/T	69	C	50.725	35	T	49.275	34
BY4743_13	25	15	BY4743	WT	6	157531	151941	SNP	1	A	G	1	G	48	G	58.333	28
BY4743_13	25	15	BY4743	WT	6	167550	161960	SNP	1	C	T	1	T	45	T	57.778	26
BY4743_13	25	15	BY4743	WT	6	169397	163807	SNP	1	G	A	1	A	62	A	56.452	35
BY4743_13	25	15	BY4743	WT	6	216288	210698	SNP	1	G	A	2	A/G	66	A	50	33	G	50	33
BY4743_13	25	15	BY4743	WT	6	243052	237462	SNP	1	T	C	1	C	65	C	55.385	36
BY4743_13	25	15	BY4743	WT	7	20902	20907	SNP	1	C	T	2	T/C	63	T	50.794	32	C	49.206	31
BY4743_13	25	15	BY4743	WT	7	80663	80668	SNP	1	A	G	1	G	15	G	100	15
BY4743_13	25	15	BY4743	WT	7	80666	80671	SNP	1	A	G	2	A/G	30	A	53.333	16	G	46.667	14
BY4743_13	25	15	BY4743	WT	7	121922	121927	SNP	1	G	A	2	A/G	72	A	54.167	39	G	45.833	33
BY4743_13	25	15	BY4743	WT	7	126615	126620	SNP	1	G	T	1	T	55	T	58.182	32
BY4743_13	25	15	BY4743	WT	7	144068	144073	SNP	1	A	T	1	T	56	T	58.929	33
BY4743_13	25	15	BY4743	WT	7	164688	164693	SNP	1	A	G	2	G/A	63	G	52.381	33	A	47.619	30
BY4743_13	25	15	BY4743	WT	7	179210	179215	SNP	1	T	A	2	A/T	48	A	52.083	25	T	47.917	23
BY4743_13	25	15	BY4743	WT	7	226325	226330	SNP	1	T	C	1	C	49	C	61.224	30
BY4743_13	25	15	BY4743	WT	7	251897	251902	SNP	1	C	T	1	T	69	T	59.42	41
BY4743_13	25	15	BY4743	WT	7	282603	282608	SNP	1	G	A	2	A/G	65	A	50.769	33	G	49.231	32
BY4743_13	25	15	BY4743	WT	7	314600	314605	SNP	1	C	A	2	C/A	54	C	51.852	28	A	48.148	26
BY4743_13	25	15	BY4743	WT	7	319650	319655	SNP	1	G	A	2	A/G	70	A	52.857	37	G	47.143	33
BY4743_13	25	15	BY4743	WT	7	321255	321260	SNP	1	A	G	1	G	63	G	57.143	36
BY4743_13	25	15	BY4743	WT	7	324441	324446	DIP	1	T	-	2	-/T	50	-	52	26	T	48	24
BY4743_13	25	15	BY4743	WT	7	406028	406034	SNP	1	T	C	2	C/T	73	C	54.795	40	T	45.205	33
BY4743_13	25	15	BY4743	WT	7	437613	437619	SNP	1	T	C	2	T/C	75	T	53.333	40	C	46.667	35
BY4743_13	25	15	BY4743	WT	7	441757	441763	SNP	1	T	A	2	T/A	55	T	50.909	28	A	49.091	27
BY4743_13	25	15	BY4743	WT	7	445452	445458	SNP	1	A	G	2	A/G	78	A	50	39	G	50	39
BY4743_13	25	15	BY4743	WT	7	558150	555112	SNP	1	T	C	2	C/T	64	C	50	32	T	50	32
BY4743_13	25	15	BY4743	WT	7	614038	604118	SNP	1	G	A	2	A/G	66	A	51.515	34	G	48.485	32
BY4743_13	25	15	BY4743	WT	7	638880	628960	SNP	1	C	T	1	T	69	T	59.42	41
BY4743_13	25	15	BY4743	WT	7	638897	628977	SNP	1	A	G	1	G	68	G	61.765	42
BY4743_13	25	15	BY4743	WT	7	642460	632540	SNP	1	A	G	2	G/A	54	G	51.852	28	A	48.148	26
BY4743_13	25	15	BY4743	WT	7	672850	662930	SNP	1	T	C	2	T/C	89	T	52.809	47	C	47.191	42
BY4743_13	25	15	BY4743	WT	7	699302	689382	SNP	1	A	G	1	G	88	G	59.091	52
BY4743_13	25	15	BY4743	WT	7	824951	806890	SNP	1	T	A	2	A/T	61	A	50.82	31	T	49.18	30
BY4743_13	25	15	BY4743	WT	7	853646	835585	SNP	1	A	G	2	A/G	49	A	53.061	26	G	46.939	23
BY4743_13	25	15	BY4743	WT	7	854391	836330	SNP	1	T	A	1	A	60	A	56.667	34
BY4743_13	25	15	BY4743	WT	7	892900	874839	SNP	1	T	A	1	A	77	A	55.844	43
BY4743_13	25	15	BY4743	WT	7	967397	949336	SNP	1	T	A	2	A/T	70	A	54.286	38	T	45.714	32
BY4743_13	25	15	BY4743	WT	7	997821	979760	SNP	1	C	T	2	T/C	64	T	53.125	34	C	46.875	30
BY4743_13	25	15	BY4743	WT	8	70614	70618	SNP	1	T	C	2	T/C	74	T	54.054	40	C	45.946	34
BY4743_13	25	15	BY4743	WT	8	92838	89881	SNP	1	T	C	1	C	55	C	56.364	31
BY4743_13	25	15	BY4743	WT	8	92883	89926	SNP	1	T	A	2	T/A	52	T	53.846	28	A	46.154	24
BY4743_13	25	15	BY4743	WT	8	101298	98341	SNP	1	G	A	2	A/G	71	A	54.93	39	G	45.07	32
BY4743_13	25	15	BY4743	WT	8	121828	118871	SNP	1	C	A	2	A/C	62	A	53.226	33	C	46.774	29
BY4743_13	25	15	BY4743	WT	8	134253	131296	SNP	1	T	A	2	T/A	82	T	52.439	43	A	47.561	39
BY4743_13	25	15	BY4743	WT	8	171690	168733	SNP	1	T	C	2	C/T	57	C	52.632	30	T	47.368	27
BY4743_13	25	15	BY4743	WT	8	198143	195186	SNP	1	G	A	1	A	51	A	56.863	29
BY4743_13	25	15	BY4743	WT	8	261291	256392	SNP	1	C	A	2	C/A	75	C	50.667	38	A	49.333	37
BY4743_13	25	15	BY4743	WT	8	300820	295921	SNP	1	A	G	1	G	86	G	55.814	48
BY4743_13	25	15	BY4743	WT	8	337261	332362	SNP	1	G	A	2	G/A	66	G	53.03	35	A	46.97	31
BY4743_13	25	15	BY4743	WT	8	340303	335404	SNP	1	A	G	2	A/G	66	A	51.515	34	G	48.485	32
BY4743_13	25	15	BY4743	WT	8	376570	371671	SNP	1	A	T	2	T/A	61	T	52.459	32	A	47.541	29
BY4743_13	25	15	BY4743	WT	8	441261	436362	SNP	1	A	T	2	T/A	63	T	53.968	34	A	46.032	29
BY4743_13	25	15	BY4743	WT	8	442952	438053	SNP	1	A	T	2	T/A	64	T	51.562	33	A	48.438	31
BY4743_13	25	15	BY4743	WT	8	517507	512606	SNP	1	A	G	2	A/G	50	A	52	26	G	48	24
BY4743_13	25	15	BY4743	WT	9	21925	5184	SNP	1	A	G	1	G	24	G	100	24
BY4743_13	25	15	BY4743	WT	9	32386	15462	SNP	1	G	A	1	A	55	A	100	55
BY4743_13	25	15	BY4743	WT	9	64541	47618	SNP	1	A	G	1	G	55	G	100	55
BY4743_13	25	15	BY4743	WT	9	85591	68668	SNP	1	T	G	1	G	69	G	56.522	39
BY4743_13	25	15	BY4743	WT	9	292407	275487	SNP	1	G	A	2	G/A	53	G	50.943	27	A	49.057	26
BY4743_13	25	15	BY4743	WT	9	305005	288085	SNP	1	A	T	1	T	54	T	62.963	34
BY4743_13	25	15	BY4743	WT	9	310501	293581	SNP	1	T	G	2	T/G	37	T	51.351	19	G	48.649	18
BY4743_13	25	15	BY4743	WT	9	367096	350176	SNP	1	G	A	2	G/A	93	G	53.763	50	A	46.237	43
BY4743_13	25	15	BY4743	WT	10	23741	8968	SNP	1	A	T	2	A/T	54	A	53.704	29	T	46.296	25
BY4743_13	25	15	BY4743	WT	10	51250	36477	SNP	1	A	T	1	T	67	T	55.224	37
BY4743_13	25	15	BY4743	WT	10	72893	58120	SNP	1	A	G	1	G	75	G	57.333	43
BY4743_13	25	15	BY4743	WT	10	119131	104358	SNP	1	C	A	2	A/C	57	A	54.386	31	C	45.614	26
BY4743_13	25	15	BY4743	WT	10	195080	180307	SNP	1	T	A	2	T/A	66	T	54.545	36	A	45.455	30
BY4743_13	25	15	BY4743	WT	10	213727	198954	SNP	1	T	C	1	C	61	C	62.295	38
BY4743_13	25	15	BY4743	WT	10	271241	256468	SNP	1	G	T	1	T	73	T	60.274	44
BY4743_13	25	15	BY4743	WT	10	279454	264681	SNP	1	G	A	2	A/G	52	A	51.923	27	G	48.077	25
BY4743_13	25	15	BY4743	WT	10	283210	268437	SNP	1	C	T	2	C/T	72	C	52.778	38	T	47.222	34
BY4743_13	25	15	BY4743	WT	10	302724	287951	SNP	1	G	A	2	G/A	68	G	51.471	35	A	47.059	32
BY4743_13	25	15	BY4743	WT	10	337848	323075	SNP	1	T	C	2	T/C	63	T	53.968	34	C	46.032	29
BY4743_13	25	15	BY4743	WT	10	337850	323077	SNP	1	A	T	2	A/T	61	A	54.098	33	T	45.902	28
BY4743_13	25	15	BY4743	WT	10	375167	360394	SNP	1	C	A	2	A/C	65	A	53.846	35	C	46.154	30
BY4743_13	25	15	BY4743	WT	10	459745	444972	SNP	1	A	T	1	T	64	T	54.688	35
BY4743_13	25	15	BY4743	WT	10	597225	576381	SNP	1	A	G	2	A/G	77	A	51.948	40	G	48.052	37
BY4743_13	25	15	BY4743	WT	10	619796	598952	DIP	1	T	-	2	-/T	60	-	55	33	T	45	27
BY4743_13	25	15	BY4743	WT	10	666170	645326	SNP	1	G	A	2	G/A	60	G	55	33	A	45	27
BY4743_13	25	15	BY4743	WT	10	686904	666060	SNP	1	C	T	2	C/T	68	C	51.471	35	T	48.529	33
BY4743_13	25	15	BY4743	WT	10	690683	669839	SNP	1	G	T	1	T	63	T	55.556	35
BY4743_13	25	15	BY4743	WT	10	690987	670143	SNP	1	A	G	1	G	64	G	56.25	36
BY4743_13	25	15	BY4743	WT	10	710871	690027	SNP	1	C	T	2	T/C	62	T	51.613	32	C	48.387	30
BY4743_13	25	15	BY4743	WT	10	745341	717498	SNP	1	A	G	2	A/G	42	A	50	21	G	50	21
BY4743_13	25	15	BY4743	WT	11	65059	65060	SNP	1	G	A	1	A	66	A	100	66
BY4743_13	25	15	BY4743	WT	11	107885	107889	SNP	1	T	C	1	C	68	C	55.882	38
BY4743_13	25	15	BY4743	WT	11	136270	136274	SNP	1	A	G	1	G	43	G	100	43
BY4743_13	25	15	BY4743	WT	11	140570	140574	SNP	1	T	A	1	A	52	A	57.692	30
BY4743_13	25	15	BY4743	WT	11	178778	178782	SNP	1	A	G	2	G/A	67	G	50.746	34	A	49.254	33
BY4743_13	25	15	BY4743	WT	11	197026	197030	SNP	1	T	C	1	C	61	C	55.738	34
BY4743_13	25	15	BY4743	WT	11	208449	208453	SNP	1	C	T	2	C/T	59	C	54.237	32	T	45.763	27
BY4743_13	25	15	BY4743	WT	11	242765	242769	SNP	1	T	C	2	T/C	45	T	51.111	23	C	48.889	22
BY4743_13	25	15	BY4743	WT	11	358099	358103	SNP	1	T	C	1	C	56	C	66.071	37
BY4743_13	25	15	BY4743	WT	11	362530	362534	SNP	1	T	A	2	A/T	59	A	52.542	31	T	47.458	28
BY4743_13	25	15	BY4743	WT	11	449491	449495	SNP	1	C	T	2	C/T	70	C	54.286	38	T	45.714	32
BY4743_13	25	15	BY4743	WT	11	468723	468725	SNP	1	A	G	2	G/A	67	G	50.746	34	A	47.761	32
BY4743_13	25	15	BY4743	WT	11	535433	535435	SNP	1	T	C	2	C/T	65	C	50.769	33	T	49.231	32
BY4743_13	25	15	BY4743	WT	11	566087	566089	SNP	1	A	G	2	G/A	70	G	54.286	38	A	45.714	32
BY4743_13	25	15	BY4743	WT	11	568495	568497	SNP	1	T	C	2	T/C	67	T	52.239	35	C	47.761	32
BY4743_13	25	15	BY4743	WT	11	618629	618631	SNP	1	A	G	1	G	70	G	55.714	39
BY4743_13	25	15	BY4743	WT	11	618756	618758	SNP	1	A	T	1	T	47	T	55.319	26
BY4743_13	25	15	BY4743	WT	11	643789	643791	SNP	1	G	T	1	T	67	T	64.179	43
BY4743_13	25	15	BY4743	WT	11	649533	649535	SNP	1	T	C	2	C/T	62	C	50	31	T	50	31
BY4743_13	25	15	BY4743	WT	12	50999	44057	SNP	1	T	C	2	C/T	56	C	51.786	29	T	48.214	27
BY4743_13	25	15	BY4743	WT	12	75066	68124	SNP	1	T	C	1	C	77	C	61.039	47
BY4743_13	25	15	BY4743	WT	12	137559	130617	SNP	1	T	A	2	T/A	53	T	52.83	28	A	47.17	25
BY4743_13	25	15	BY4743	WT	12	167655	160713	SNP	1	C	T	2	C/T	60	C	50	30	T	50	30
BY4743_13	25	15	BY4743	WT	12	175990	169048	SNP	1	C	T	1	T	63	T	69.841	44
BY4743_13	25	15	BY4743	WT	12	175991	169049	SNP	1	C	T	1	T	65	T	69.231	45
BY4743_13	25	15	BY4743	WT	12	198955	192012	SNP	1	C	T	2	C/T	66	C	51.515	34	T	48.485	32
BY4743_13	25	15	BY4743	WT	12	242479	231782	SNP	1	C	T	2	C/T	51	C	52.941	27	T	47.059	24
BY4743_13	25	15	BY4743	WT	12	264235	253538	SNP	1	T	C	2	T/C	43	T	53.488	23	C	46.512	20
BY4743_13	25	15	BY4743	WT	12	269394	258697	SNP	1	T	C	1	C	71	C	56.338	40
BY4743_13	25	15	BY4743	WT	12	289870	279173	SNP	1	A	G	1	G	61	G	55.738	34
BY4743_13	25	15	BY4743	WT	12	301931	291234	SNP	1	G	A	1	A	53	A	56.604	30
BY4743_13	25	15	BY4743	WT	12	368711	358014	DIP	1	T	-	2	T/-	70	T	52.857	37	-	47.143	33
BY4743_13	25	15	BY4743	WT	12	417317	406620	SNP	1	C	T	2	C/T	56	C	51.786	29	T	48.214	27
BY4743_13	25	15	BY4743	WT	12	529826	485771	SNP	1	A	T	2	A/T	66	A	50	33	T	50	33
BY4743_13	25	15	BY4743	WT	12	535387	491332	SNP	1	C	T	2	C/T	58	C	50	29	T	50	29
BY4743_13	25	15	BY4743	WT	12	542744	498689	SNP	1	A	G	2	G/A	71	G	50.704	36	A	47.887	34
BY4743_13	25	15	BY4743	WT	12	564002	519947	SNP	1	T	C	2	C/T	56	C	53.571	30	T	46.429	26
BY4743_13	25	15	BY4743	WT	12	569547	525492	SNP	1	G	A	2	A/G	58	A	51.724	30	G	48.276	28
BY4743_13	25	15	BY4743	WT	12	580553	536498	SNP	1	A	G	1	G	47	G	55.319	26
BY4743_13	25	15	BY4743	WT	12	581923	537868	SNP	1	T	C	2	T/C	79	T	51.899	41	C	46.835	37
BY4743_13	25	15	BY4743	WT	12	584240	540185	SNP	1	A	G	2	A/G	71	A	50.704	36	G	49.296	35
BY4743_13	25	15	BY4743	WT	12	635838	588806	SNP	1	C	T	2	C/T	51	C	52.941	27	T	47.059	24
BY4743_13	25	15	BY4743	WT	12	636774	589742	SNP	1	T	C	2	T/C	59	T	50.847	30	C	49.153	29
BY4743_13	25	15	BY4743	WT	12	670610	621014	SNP	1	T	C	2	C/T	55	C	54.545	30	T	45.455	25
BY4743_13	25	15	BY4743	WT	12	724970	675374	SNP	1	G	A	1	A	70	A	57.143	40
BY4743_13	25	15	BY4743	WT	12	739312	689716	SNP	1	C	T	1	T	64	T	62.5	40
BY4743_13	25	15	BY4743	WT	12	749683	700087	SNP	1	G	A	2	A/G	67	A	53.731	36	G	46.269	31
BY4743_13	25	15	BY4743	WT	12	751151	701555	SNP	1	T	A	2	A/T	78	A	53.846	42	T	46.154	36
BY4743_13	25	15	BY4743	WT	12	794991	745396	SNP	1	A	G	2	A/G	79	A	51.899	41	G	48.101	38
BY4743_13	25	15	BY4743	WT	12	825573	775978	SNP	1	T	C	2	T/C	74	T	54.054	40	C	45.946	34
BY4743_13	25	15	BY4743	WT	12	827034	777439	SNP	1	G	A	2	G/A	64	G	54.688	35	A	45.312	29
BY4743_13	25	15	BY4743	WT	12	961778	910560	SNP	1	A	G	2	A/G	67	A	50.746	34	G	49.254	33
BY4743_13	25	15	BY4743	WT	12	1022552	969815	SNP	1	A	G	2	G/A	63	G	52.381	33	A	47.619	30
BY4743_13	25	15	BY4743	WT	12	1043453	990716	SNP	1	C	T	2	C/T	72	C	52.778	38	T	47.222	34
BY4743_13	25	15	BY4743	WT	12	1054369	1001632	SNP	1	C	T	2	C/T	48	C	52.083	25	T	47.917	23
BY4743_13	25	15	BY4743	WT	13	135	136	SNP	1	C	T	2	T/C	19	T	52.632	10	C	47.368	9
BY4743_13	25	15	BY4743	WT	13	65045	60084	SNP	1	T	C	2	C/T	49	C	53.061	26	T	46.939	23
BY4743_13	25	15	BY4743	WT	13	91208	86247	SNP	1	C	T	2	C/T	61	C	54.098	33	T	45.902	28
BY4743_13	25	15	BY4743	WT	13	102623	97662	SNP	1	T	C	2	C/T	50	C	50	25	T	50	25
BY4743_13	25	15	BY4743	WT	13	180012	175051	SNP	1	T	A	2	A/T	59	A	54.237	32	T	45.763	27
BY4743_13	25	15	BY4743	WT	13	228977	214899	SNP	1	T	C	2	C/T	63	C	50.794	32	T	49.206	31
BY4743_13	25	15	BY4743	WT	13	267310	253232	SNP	1	T	C	1	C	67	C	55.224	37
BY4743_13	25	15	BY4743	WT	13	320402	306324	SNP	1	T	C	1	C	72	C	55.556	40
BY4743_13	25	15	BY4743	WT	13	340027	325949	SNP	1	T	C	2	T/C	63	T	52.381	33	C	47.619	30
BY4743_13	25	15	BY4743	WT	13	346786	332708	SNP	1	A	T	1	T	57	T	56.14	32
BY4743_13	25	15	BY4743	WT	13	356613	342535	SNP	1	C	T	2	C/T	47	C	51.064	24	T	48.936	23
BY4743_13	25	15	BY4743	WT	13	402536	383984	SNP	1	T	C	1	C	77	C	55.844	43
BY4743_13	25	15	BY4743	WT	13	426061	407509	SNP	1	A	G	2	G/A	58	G	53.448	31	A	46.552	27
BY4743_13	25	15	BY4743	WT	13	496603	478051	SNP	1	C	A	1	A	56	A	55.357	31
BY4743_13	25	15	BY4743	WT	13	530290	511738	DIP	1	-	C	2	C/-	50	C	50	25	-	50	25
BY4743_13	25	15	BY4743	WT	13	677124	658573	SNP	1	G	A	1	A	49	A	65.306	32
BY4743_13	25	15	BY4743	WT	13	700238	681687	SNP	1	T	C	2	T/C	62	T	51.613	32	C	48.387	30
BY4743_13	25	15	BY4743	WT	13	714147	695596	SNP	1	C	T	1	T	57	T	59.649	34
BY4743_13	25	15	BY4743	WT	13	787903	769352	SNP	1	A	G	2	G/A	83	G	51.807	43	A	48.193	40
BY4743_13	25	15	BY4743	WT	13	799018	780467	SNP	1	T	C	2	T/C	63	T	53.968	34	C	46.032	29
BY4743_13	25	15	BY4743	WT	13	802947	784396	SNP	1	G	A	2	A/G	82	A	54.878	45	G	45.122	37
BY4743_13	25	15	BY4743	WT	13	901105	882554	SNP	1	T	A	1	A	67	A	56.716	38
BY4743_13	25	15	BY4743	WT	14	67468	61769	SNP	1	C	T	2	C/T	61	C	54.098	33	T	45.902	28
BY4743_13	25	15	BY4743	WT	14	86761	81062	SNP	1	T	C	2	C/T	71	C	50.704	36	T	49.296	35
BY4743_13	25	15	BY4743	WT	14	101435	94781	SNP	1	T	C	1	C	66	C	56.061	37
BY4743_13	25	15	BY4743	WT	14	154286	147632	SNP	1	C	T	2	C/T	56	C	50	28	T	50	28
BY4743_13	25	15	BY4743	WT	14	180967	174313	SNP	1	C	T	2	C/T	57	C	50.877	29	T	49.123	28
BY4743_13	25	15	BY4743	WT	14	197852	191198	SNP	1	G	A	1	A	55	A	56.364	31
BY4743_13	25	15	BY4743	WT	14	279878	273224	SNP	1	A	G	2	A/G	62	A	53.226	33	G	46.774	29
BY4743_13	25	15	BY4743	WT	14	339726	333069	SNP	1	A	G	1	G	64	G	56.25	36
BY4743_13	25	15	BY4743	WT	14	363191	356534	SNP	1	G	A	2	G/A	68	G	51.471	35	A	48.529	33
BY4743_13	25	15	BY4743	WT	14	363408	356751	SNP	1	C	T	2	C/T	55	C	50.909	28	T	49.091	27
BY4743_13	25	15	BY4743	WT	14	373314	366657	SNP	1	A	G	2	G/A	64	G	54.688	35	A	45.312	29
BY4743_13	25	15	BY4743	WT	14	373475	366818	SNP	1	A	G	2	G/A	50	G	52	26	A	48	24
BY4743_13	25	15	BY4743	WT	14	426321	419664	SNP	1	A	G	1	G	83	G	63.855	53
BY4743_13	25	15	BY4743	WT	14	433797	427140	SNP	1	G	A	2	G/A	56	G	51.786	29	A	48.214	27
BY4743_13	25	15	BY4743	WT	14	519198	512542	SNP	1	G	A	1	A	59	A	55.932	33
BY4743_13	25	15	BY4743	WT	14	542096	535440	SNP	1	A	G	2	A/G	58	A	50	29	G	50	29
BY4743_13	25	15	BY4743	WT	14	614001	606116	SNP	1	A	T	1	T	44	T	56.818	25
BY4743_13	25	15	BY4743	WT	14	614003	606118	SNP	1	T	C	1	C	44	C	56.818	25
BY4743_13	25	15	BY4743	WT	14	615320	607435	SNP	1	T	A	2	A/T	59	A	50.847	30	T	49.153	29
BY4743_13	25	15	BY4743	WT	14	618462	610577	SNP	1	G	A	2	A/G	50	A	52	26	G	48	24
BY4743_13	25	15	BY4743	WT	14	621554	613669	SNP	1	A	G	1	G	53	G	69.811	37
BY4743_13	25	15	BY4743	WT	14	651817	643932	SNP	1	C	T	2	T/C	46	T	54.348	25	C	45.652	21
BY4743_13	25	15	BY4743	WT	14	671577	663692	SNP	1	C	T	2	C/T	71	C	53.521	38	T	46.479	33
BY4743_13	25	15	BY4743	WT	14	712716	704831	SNP	1	C	T	1	T	86	T	59.302	51
BY4743_13	25	15	BY4743	WT	14	743458	735573	SNP	1	A	G	2	G/A	75	G	53.333	40	A	46.667	35
BY4743_13	25	15	BY4743	WT	15	173444	170207	SNP	1	T	C	2	T/C	78	T	51.282	40	C	48.718	38
BY4743_13	25	15	BY4743	WT	15	187531	184294	SNP	1	C	T	1	T	71	T	56.338	40
BY4743_13	25	15	BY4743	WT	15	263636	260399	SNP	1	T	C	2	C/T	72	C	52.778	38	T	47.222	34
BY4743_13	25	15	BY4743	WT	15	276406	273169	SNP	1	A	T	2	A/T	71	A	53.521	38	T	46.479	33
BY4743_13	25	15	BY4743	WT	15	279743	276506	SNP	1	T	C	1	C	65	C	72.308	47
BY4743_13	25	15	BY4743	WT	15	457106	453869	SNP	1	T	A	2	A/T	59	A	52.542	31	T	47.458	28
BY4743_13	25	15	BY4743	WT	15	503240	500003	SNP	1	T	C	1	C	72	C	62.5	45
BY4743_13	25	15	BY4743	WT	15	583395	579773	SNP	1	G	A	1	A	56	A	100	56
BY4743_13	25	15	BY4743	WT	15	667855	660264	SNP	1	A	G	1	G	64	G	100	64
BY4743_13	25	15	BY4743	WT	15	676366	668775	SNP	1	A	G	1	G	58	G	100	58
BY4743_13	25	15	BY4743	WT	15	685265	677674	SNP	1	A	G	1	G	74	G	98.649	73
BY4743_13	25	15	BY4743	WT	15	756939	747974	SNP	1	A	T	2	T/A	55	T	54.545	30	A	45.455	25
BY4743_13	25	15	BY4743	WT	15	801254	792289	SNP	1	C	T	1	T	59	T	100	59
BY4743_13	25	15	BY4743	WT	15	801255	792290	SNP	1	C	T	1	T	60	T	100	60
BY4743_13	25	15	BY4743	WT	15	842439	833474	SNP	1	T	C	2	C/T	58	C	50	29	T	50	29
BY4743_13	25	15	BY4743	WT	15	889748	880783	SNP	1	T	A	2	T/A	19	T	52.632	10	A	47.368	9
BY4743_13	25	15	BY4743	WT	15	936498	927533	SNP	1	T	A	1	A	71	A	98.592	70
BY4743_13	25	15	BY4743	WT	15	938708	929743	SNP	1	G	A	2	A/G	73	A	54.795	40	G	45.205	33
BY4743_13	25	15	BY4743	WT	15	1065689	1055267	SNP	1	C	T	1	T	65	T	100	65
BY4743_13	25	15	BY4743	WT	16	85321	71507	SNP	1	A	T	2	T/A	41	T	51.22	21	A	48.78	20
BY4743_13	25	15	BY4743	WT	16	95775	81961	SNP	1	C	T	1	T	52	T	100	52
BY4743_13	25	15	BY4743	WT	16	120464	106650	SNP	1	A	G	2	A/G	72	A	52.778	38	G	47.222	34
BY4743_13	25	15	BY4743	WT	16	159908	146091	SNP	1	T	C	1	C	50	C	56	28
BY4743_13	25	15	BY4743	WT	16	221904	208087	SNP	1	T	C	1	C	80	C	61.25	49
BY4743_13	25	15	BY4743	WT	16	268392	254575	SNP	1	C	T	2	T/C	64	T	51.562	33	C	48.438	31
BY4743_13	25	15	BY4743	WT	16	309385	295568	SNP	1	T	C	2	T/C	52	T	53.846	28	C	46.154	24
BY4743_13	25	15	BY4743	WT	16	309491	295674	SNP	1	T	C	2	C/T	57	C	54.386	31	T	45.614	26
BY4743_13	25	15	BY4743	WT	16	322151	308334	SNP	1	A	T	2	A/T	48	A	54.167	26	T	45.833	22
BY4743_13	25	15	BY4743	WT	16	356212	342395	SNP	1	C	T	2	C/T	70	C	54.286	38	T	45.714	32
BY4743_13	25	15	BY4743	WT	16	406635	392818	SNP	1	A	T	2	A/T	74	A	50	37	T	50	37
BY4743_13	25	15	BY4743	WT	16	433572	419755	SNP	1	T	C	1	C	66	C	60.606	40
BY4743_13	25	15	BY4743	WT	16	444552	426863	SNP	1	T	G	2	T/G	64	T	51.562	33	G	48.438	31
BY4743_13	25	15	BY4743	WT	16	444593	426904	SNP	1	A	C	2	A/C	68	A	52.941	36	C	47.059	32
BY4743_13	25	15	BY4743	WT	16	452740	435051	SNP	1	C	T	1	T	73	T	60.274	44
BY4743_13	25	15	BY4743	WT	16	514121	496431	SNP	1	A	G	2	A/G	68	A	51.471	35	G	48.529	33
BY4743_13	25	15	BY4743	WT	16	587716	570026	SNP	1	C	A	2	A/C	44	A	50	22	C	50	22
BY4743_13	25	15	BY4743	WT	16	603382	585692	SNP	1	C	T	1	T	74	T	60.811	45
BY4743_13	25	15	BY4743	WT	16	657018	639328	SNP	1	G	A	2	G/A	65	G	53.846	35	A	46.154	30
BY4743_13	25	15	BY4743	WT	16	677793	660103	SNP	1	A	G	2	G/A	54	G	51.852	28	A	48.148	26
BY4743_13	25	15	BY4743	WT	16	739794	722104	SNP	1	T	A	2	T/A	69	T	50.725	35	A	49.275	34
BY4743_13	25	15	BY4743	WT	16	760062	742372	SNP	1	C	T	2	T/C	73	T	52.055	38	C	47.945	35
BY4743_13	25	15	BY4743	WT	16	772810	755120	SNP	1	A	G	2	G/A	60	G	53.333	32	A	46.667	28
BY4743_13	25	15	BY4743	WT	16	822406	800249	SNP	1	A	G	2	A/G	59	A	50.847	30	G	49.153	29
BY4743_13	25	15	BY4743	WT	16	830246	808089	SNP	1	C	T	2	T/C	53	T	50.943	27	C	49.057	26
BY4743_13	25	15	BY4743	WT	16	864555	836860	SNP	1	A	G	2	A/G	67	A	52.239	35	G	47.761	32
BY4743_13	25	15	BY4743	WT	16	873990	846295	SNP	1	G	A	1	A	57	A	56.14	32
BY4743_13	25	15	BY4743	WT	16	877365	849670	SNP	1	T	A	2	T/A	69	T	50.725	35	A	49.275	34
BY4743_13	25	15	BY4743	WT	16	887391	859696	SNP	1	A	G	2	A/G	60	A	53.333	32	G	46.667	28
BY4743_13	25	15	BY4743	WT	16	887467	859772	DIP	1	-	A	2	-/A	61	-	50.82	31	A	49.18	30
BY4743_13	25	15	BY4743	WT	16	905443	877749	SNP	1	G	T	2	G/T	66	G	50	33	T	50	33
BY4743_13	25	15	BY4743	WT	16	909200	881506	SNP	1	G	A	1	A	60	A	58.333	35
BY4743_14	25	15	BY4743	WT	1	126109	125931	SNP	1	G	A	2	A/G	72	A	50	36	G	50	36
BY4743_14	25	15	BY4743	WT	1	190511	187696	SNP	1	C	T	1	T	68	T	57.353	39
BY4743_14	25	15	BY4743	WT	1	211047	207985	SNP	1	A	G	2	A/G	67	A	53.731	36	G	46.269	31
BY4743_14	25	15	BY4743	WT	2	19917	17911	SNP	1	A	T	2	T/A	83	T	54.217	45	A	45.783	38
BY4743_14	25	15	BY4743	WT	2	27252	25246	SNP	1	T	A	1	A	34	A	97.059	33
BY4743_14	25	15	BY4743	WT	2	29190	27184	DIP	1	-	A	2	A/-	71	A	52.113	37	-	45.07	32
BY4743_14	25	15	BY4743	WT	2	29193	27188	SNP	1	T	G	1	G	64	G	56.25	36
BY4743_14	25	15	BY4743	WT	2	74764	72510	SNP	1	T	C	1	C	65	C	98.462	64
BY4743_14	25	15	BY4743	WT	2	83810	81556	SNP	1	T	A	2	A/T	56	A	50	28	T	50	28
BY4743_14	25	15	BY4743	WT	2	125639	123380	SNP	1	C	T	2	T/C	70	T	54.286	38	C	45.714	32
BY4743_14	25	15	BY4743	WT	2	141272	139013	SNP	1	C	T	2	C/T	68	C	52.941	36	T	47.059	32
BY4743_14	25	15	BY4743	WT	2	228713	226013	SNP	1	T	C	2	T/C	69	T	52.174	36	C	47.826	33
BY4743_14	25	15	BY4743	WT	2	232420	229720	SNP	1	G	A	2	A/G	45	A	53.333	24	G	46.667	21
BY4743_14	25	15	BY4743	WT	2	265577	261141	SNP	1	A	T	2	A/T	81	A	54.321	44	T	45.679	37
BY4743_14	25	15	BY4743	WT	2	270206	265770	SNP	1	G	A	1	A	86	A	55.814	48
BY4743_14	25	15	BY4743	WT	2	296460	292024	SNP	1	A	G	1	G	69	G	55.072	38
BY4743_14	25	15	BY4743	WT	2	363955	359519	SNP	1	A	T	2	T/A	84	T	53.571	45	A	46.429	39
BY4743_14	25	15	BY4743	WT	2	369817	365381	SNP	1	A	T	1	T	40	T	62.5	25
BY4743_14	25	15	BY4743	WT	2	388828	384393	SNP	1	C	T	2	T/C	80	T	55	44	C	45	36
BY4743_14	25	15	BY4743	WT	2	443860	439423	SNP	1	A	G	1	G	69	G	60.87	42
BY4743_14	25	15	BY4743	WT	2	473257	468820	SNP	1	G	A	1	A	25	A	100	25
BY4743_14	25	15	BY4743	WT	2	579688	575251	SNP	1	A	G	1	G	98	G	61.224	60
BY4743_14	25	15	BY4743	WT	2	599254	594817	SNP	1	T	A	1	A	72	A	61.111	44
BY4743_14	25	15	BY4743	WT	2	649552	645115	SNP	1	C	T	1	T	68	T	100	68
BY4743_14	25	15	BY4743	WT	2	678830	674393	SNP	1	T	A	2	T/A	71	T	50.704	36	A	49.296	35
BY4743_14	25	15	BY4743	WT	3	8948	8948	SNP	1	T	C	2	C/T	74	C	50	37	T	50	37
BY4743_14	25	15	BY4743	WT	3	46090	45285	SNP	1	G	A	1	A	67	A	62.687	42
BY4743_14	25	15	BY4743	WT	3	103407	95638	SNP	1	T	C	1	C	64	C	57.812	37
BY4743_14	25	15	BY4743	WT	3	143193	135424	SNP	1	A	C	2	C/A	73	C	54.795	40	A	45.205	33
BY4743_14	25	15	BY4743	WT	3	273309	261799	SNP	1	T	C	2	T/C	44	T	52.273	23	C	47.727	21
BY4743_14	25	15	BY4743	WT	3	278881	267371	SNP	1	T	A	2	A/T	66	A	54.545	36	T	45.455	30
BY4743_14	25	15	BY4743	WT	4	31936	27972	SNP	1	G	A	2	A/G	74	A	54.054	40	G	45.946	34
BY4743_14	25	15	BY4743	WT	4	84833	80869	SNP	1	A	T	2	T/A	82	T	52.439	43	A	46.341	38
BY4743_14	25	15	BY4743	WT	4	142975	139011	SNP	1	A	G	2	A/G	73	A	53.425	39	G	46.575	34
BY4743_14	25	15	BY4743	WT	4	149180	145216	SNP	1	A	T	2	A/T	70	A	51.429	36	T	48.571	34
BY4743_14	25	15	BY4743	WT	4	150922	146958	SNP	1	T	C	2	T/C	92	T	54.348	50	C	45.652	42
BY4743_14	25	15	BY4743	WT	4	221706	217742	SNP	1	G	A	2	G/A	57	G	52.632	30	A	47.368	27
BY4743_14	25	15	BY4743	WT	4	234263	230299	SNP	1	A	G	1	G	75	G	62.667	47
BY4743_14	25	15	BY4743	WT	4	280650	276686	SNP	1	G	T	2	T/G	77	T	50.649	39	G	49.351	38
BY4743_14	25	15	BY4743	WT	4	310310	306346	SNP	1	T	C	2	T/C	47	T	51.064	24	C	48.936	23
BY4743_14	25	15	BY4743	WT	4	429281	425320	SNP	1	C	T	1	T	71	T	61.972	44
BY4743_14	25	15	BY4743	WT	4	432675	428714	SNP	1	C	T	2	C/T	72	C	54.167	39	T	45.833	33
BY4743_14	25	15	BY4743	WT	4	440745	436784	SNP	1	C	T	2	C/T	71	C	53.521	38	T	46.479	33
BY4743_14	25	15	BY4743	WT	4	461676	457715	SNP	1	G	A	2	G/A	46	G	54.348	25	A	45.652	21
BY4743_14	25	15	BY4743	WT	4	467239	463278	SNP	1	A	G	2	A/G	85	A	50.588	43	G	49.412	42
BY4743_14	25	15	BY4743	WT	4	541024	528523	SNP	1	T	C	2	T/C	60	T	55	33	C	45	27
BY4743_14	25	15	BY4743	WT	4	638847	626346	SNP	1	T	C	2	C/T	62	C	50	31	T	50	31
BY4743_14	25	15	BY4743	WT	4	653984	637718	SNP	1	G	A	1	A	56	A	58.929	33
BY4743_14	25	15	BY4743	WT	4	666103	649837	SNP	1	T	A	2	A/T	80	A	51.25	41	T	48.75	39
BY4743_14	25	15	BY4743	WT	4	705937	689671	SNP	1	C	T	2	T/C	84	T	54.762	46	C	45.238	38
BY4743_14	25	15	BY4743	WT	4	728727	712461	SNP	1	A	G	2	A/G	60	A	50	30	G	50	30
BY4743_14	25	15	BY4743	WT	4	740995	724729	SNP	1	A	T	2	T/A	72	T	51.389	37	A	48.611	35
BY4743_14	25	15	BY4743	WT	4	760911	744645	SNP	1	T	C	2	T/C	63	T	53.968	34	C	46.032	29
BY4743_14	25	15	BY4743	WT	4	770123	753857	SNP	1	C	T	1	T	54	T	55.556	30
BY4743_14	25	15	BY4743	WT	4	770368	754102	SNP	1	G	A	1	A	55	A	54.545	30
BY4743_14	25	15	BY4743	WT	4	786159	769893	SNP	1	T	C	2	C/T	82	C	50	41	T	50	41
BY4743_14	25	15	BY4743	WT	4	819965	803700	SNP	1	T	A	2	T/A	76	T	52.632	40	A	47.368	36
BY4743_14	25	15	BY4743	WT	4	820905	804640	SNP	1	T	A	2	A/T	80	A	53.75	43	T	46.25	37
BY4743_14	25	15	BY4743	WT	4	863425	847160	SNP	1	C	T	2	C/T	64	C	53.125	34	T	46.875	30
BY4743_14	25	15	BY4743	WT	4	897976	879778	SNP	1	T	C	1	C	49	C	63.265	31
BY4743_14	25	15	BY4743	WT	4	914307	896109	SNP	1	A	T	2	T/A	67	T	53.731	36	A	46.269	31
BY4743_14	25	15	BY4743	WT	4	914308	896110	SNP	1	G	A	2	A/G	67	A	53.731	36	G	46.269	31
BY4743_14	25	15	BY4743	WT	4	928291	910093	SNP	1	G	A	1	A	49	A	63.265	31
BY4743_14	25	15	BY4743	WT	4	969066	950868	SNP	1	G	A	1	A	59	A	62.712	37
BY4743_14	25	15	BY4743	WT	4	993374	970892	SNP	1	G	T	2	T/G	66	T	54.545	36	G	45.455	30
BY4743_14	25	15	BY4743	WT	4	1031642	1009160	SNP	1	A	T	2	A/T	72	A	52.778	38	T	47.222	34
BY4743_14	25	15	BY4743	WT	4	1057718	1035236	SNP	1	C	T	2	T/C	64	T	54.688	35	C	45.312	29
BY4743_14	25	15	BY4743	WT	4	1153720	1126238	SNP	1	G	A	2	G/A	80	G	53.75	43	A	46.25	37
BY4743_14	25	15	BY4743	WT	4	1263034	1229923	SNP	1	A	G	2	G/A	47	G	51.064	24	A	48.936	23
BY4743_14	25	15	BY4743	WT	4	1273185	1240074	SNP	1	T	A	2	T/A	66	T	51.515	34	A	48.485	32
BY4743_14	25	15	BY4743	WT	4	1282933	1249822	SNP	1	G	A	1	A	74	A	58.108	43
BY4743_14	25	15	BY4743	WT	4	1301051	1267940	SNP	1	A	G	2	A/G	76	A	51.316	39	G	48.684	37
BY4743_14	25	15	BY4743	WT	4	1348464	1315352	SNP	1	A	G	1	G	79	G	56.962	45
BY4743_14	25	15	BY4743	WT	4	1356323	1323211	SNP	1	G	A	2	G/A	65	G	53.846	35	A	46.154	30
BY4743_14	25	15	BY4743	WT	4	1389187	1356075	SNP	1	C	A	2	A/C	83	A	51.807	43	C	48.193	40
BY4743_14	25	15	BY4743	WT	4	1488787	1455675	DIP	1	A	-	2	-/A	59	-	52.542	31	A	45.763	27
BY4743_14	25	15	BY4743	WT	5	114402	114401	SNP	1	C	T	2	C/T	54	C	50	27	T	50	27
BY4743_14	25	15	BY4743	WT	5	133635	132538	SNP	1	G	A	2	A/G	62	A	54.839	34	G	45.161	28
BY4743_14	25	15	BY4743	WT	5	274387	273289	SNP	1	A	G	1	G	52	G	55.769	29
BY4743_14	25	15	BY4743	WT	5	290902	289804	SNP	1	A	G	1	G	62	G	98.387	61
BY4743_14	25	15	BY4743	WT	5	318006	316908	SNP	1	A	T	1	T	68	T	60.294	41
BY4743_14	25	15	BY4743	WT	5	382157	381059	SNP	1	A	G	1	G	66	G	100	66
BY4743_14	25	15	BY4743	WT	5	393191	392093	SNP	1	C	T	1	T	65	T	100	65
BY4743_14	25	15	BY4743	WT	5	482478	476344	SNP	1	G	A	1	A	70	A	57.143	40
BY4743_14	25	15	BY4743	WT	5	544012	534166	SNP	1	G	A	1	A	73	A	100	73
BY4743_14	25	15	BY4743	WT	6	63719	63205	SNP	1	C	T	2	T/C	55	T	52.727	29	C	47.273	26
BY4743_14	25	15	BY4743	WT	6	64174	63660	SNP	1	G	A	1	A	55	A	60	33
BY4743_14	25	15	BY4743	WT	6	96109	95595	SNP	1	C	T	2	C/T	62	C	54.839	34	T	45.161	28
BY4743_14	25	15	BY4743	WT	6	120238	119726	SNP	1	A	T	2	T/A	55	T	50.909	28	A	49.091	27
BY4743_14	25	15	BY4743	WT	6	122735	122223	SNP	1	G	A	1	A	74	A	56.757	42
BY4743_14	25	15	BY4743	WT	7	68704	68709	SNP	1	A	T	2	A/T	60	A	50	30	T	50	30
BY4743_14	25	15	BY4743	WT	7	73184	73189	SNP	1	T	A	2	T/A	76	T	52.632	40	A	47.368	36
BY4743_14	25	15	BY4743	WT	7	84165	84170	SNP	1	A	G	1	G	68	G	58.824	40
BY4743_14	25	15	BY4743	WT	7	102400	102405	SNP	1	A	G	2	G/A	58	G	53.448	31	A	46.552	27
BY4743_14	25	15	BY4743	WT	7	135315	135320	SNP	1	T	C	2	T/C	60	T	51.667	31	C	48.333	29
BY4743_14	25	15	BY4743	WT	7	168360	168365	DIP	1	A	-	1	-	56	-	66.071	37
BY4743_14	25	15	BY4743	WT	7	185804	185808	SNP	1	C	T	2	T/C	75	T	53.333	40	C	46.667	35
BY4743_14	25	15	BY4743	WT	7	225193	225197	SNP	1	A	G	2	G/A	63	G	53.968	34	A	46.032	29
BY4743_14	25	15	BY4743	WT	7	242482	242486	SNP	1	G	A	2	A/G	78	A	53.846	42	G	46.154	36
BY4743_14	25	15	BY4743	WT	7	280928	280932	DIP	1	-	T	2	-/T	60	-	55	33	T	45	27
BY4743_14	25	15	BY4743	WT	7	280931	280936	SNP	1	C	T	2	C/T	59	C	54.237	32	T	45.763	27
BY4743_14	25	15	BY4743	WT	7	292090	292095	SNP	1	G	T	2	T/G	69	T	50.725	35	G	49.275	34
BY4743_14	25	15	BY4743	WT	7	297499	297504	SNP	1	T	C	2	C/T	66	C	54.545	36	T	45.455	30
BY4743_14	25	15	BY4743	WT	7	327151	327156	SNP	1	A	G	2	A/G	68	A	50	34	G	50	34
BY4743_14	25	15	BY4743	WT	7	397333	397338	SNP	1	G	C	2	C/G	67	C	52.239	35	G	47.761	32
BY4743_14	25	15	BY4743	WT	7	431909	431915	SNP	1	A	G	2	A/G	61	A	52.459	32	G	47.541	29
BY4743_14	25	15	BY4743	WT	7	432642	432648	SNP	1	T	A	1	A	72	A	56.944	41
BY4743_14	25	15	BY4743	WT	7	441717	441723	SNP	1	G	A	2	G/A	95	G	51.579	49	A	48.421	46
BY4743_14	25	15	BY4743	WT	7	442864	442870	SNP	1	A	G	2	A/G	66	A	53.03	35	G	46.97	31
BY4743_14	25	15	BY4743	WT	7	468065	468071	SNP	1	A	T	2	T/A	68	T	51.471	35	A	48.529	33
BY4743_14	25	15	BY4743	WT	7	558991	555932	SNP	1	A	G	2	A/G	73	A	54.795	40	G	45.205	33
BY4743_14	25	15	BY4743	WT	7	606282	596568	SNP	1	C	T	2	C/T	75	C	52	39	T	48	36
BY4743_14	25	15	BY4743	WT	7	624222	614508	SNP	1	T	A	2	A/T	65	A	50.769	33	T	49.231	32
BY4743_14	25	15	BY4743	WT	7	721658	711944	SNP	1	T	A	2	A/T	62	A	53.226	33	T	46.774	29
BY4743_14	25	15	BY4743	WT	7	728588	718874	SNP	1	T	A	1	A	87	A	56.322	49
BY4743_14	25	15	BY4743	WT	7	749534	739820	SNP	1	T	C	1	C	74	C	56.757	42
BY4743_14	25	15	BY4743	WT	7	752615	742901	SNP	1	C	T	2	T/C	65	T	52.308	34	C	47.692	31
BY4743_14	25	15	BY4743	WT	7	931061	913339	SNP	1	A	G	1	G	72	G	100	72
BY4743_14	25	15	BY4743	WT	7	996585	978863	SNP	1	T	C	1	C	79	C	100	79
BY4743_14	25	15	BY4743	WT	8	55364	55292	SNP	1	C	T	2	C/T	42	C	52.381	22	T	47.619	20
BY4743_14	25	15	BY4743	WT	8	92985	89984	SNP	1	T	C	1	C	70	C	55.714	39
BY4743_14	25	15	BY4743	WT	8	97459	94458	SNP	1	A	G	2	G/A	79	G	50.633	40	A	49.367	39
BY4743_14	25	15	BY4743	WT	8	174930	171929	SNP	1	T	C	2	T/C	62	T	53.226	33	C	46.774	29
BY4743_14	25	15	BY4743	WT	8	201827	198826	SNP	1	C	T	2	T/C	70	T	52.857	37	C	47.143	33
BY4743_14	25	15	BY4743	WT	8	256191	251128	SNP	1	T	C	1	C	61	C	67.213	41
BY4743_14	25	15	BY4743	WT	8	284323	279260	SNP	1	C	T	2	T/C	97	T	52.577	51	C	47.423	46
BY4743_14	25	15	BY4743	WT	8	286470	281407	SNP	1	T	A	2	T/A	87	T	51.724	45	A	48.276	42
BY4743_14	25	15	BY4743	WT	8	360188	355125	SNP	1	T	A	2	A/T	76	A	51.316	39	T	48.684	37
BY4743_14	25	15	BY4743	WT	8	468950	463887	SNP	1	C	T	2	T/C	64	T	53.125	34	C	46.875	30
BY4743_14	25	15	BY4743	WT	8	517522	512457	SNP	1	A	C	2	C/A	65	C	50.769	33	A	49.231	32
BY4743_14	25	15	BY4743	WT	9	80382	63513	SNP	1	A	G	2	A/G	67	A	52.239	35	G	47.761	32
BY4743_14	25	15	BY4743	WT	9	91764	74895	SNP	1	G	T	2	G/T	66	G	53.03	35	T	46.97	31
BY4743_14	25	15	BY4743	WT	9	137734	120868	SNP	1	T	C	2	T/C	62	T	51.613	32	C	48.387	30
BY4743_14	25	15	BY4743	WT	9	180864	163998	SNP	1	A	G	1	G	94	G	57.447	54
BY4743_14	25	15	BY4743	WT	9	186236	169370	SNP	1	G	A	2	G/A	71	G	54.93	39	A	45.07	32
BY4743_14	25	15	BY4743	WT	9	206365	189499	SNP	1	C	T	2	C/T	73	C	52.055	38	T	47.945	35
BY4743_14	25	15	BY4743	WT	9	215251	198385	SNP	1	C	A	2	C/A	55	C	50.909	28	A	49.091	27
BY4743_14	25	15	BY4743	WT	9	215252	198386	SNP	1	A	T	2	A/T	54	A	50	27	T	48.148	26
BY4743_14	25	15	BY4743	WT	9	233755	216889	SNP	1	A	G	2	A/G	77	A	54.545	42	G	45.455	35
BY4743_14	25	15	BY4743	WT	9	256169	239303	DIP	1	T	-	2	T/-	66	T	48.485	32	-	48.485	32
BY4743_14	25	15	BY4743	WT	9	322618	305751	SNP	1	T	C	2	C/T	60	C	55	33	T	45	27
BY4743_14	25	15	BY4743	WT	9	329471	312604	SNP	1	A	G	1	G	51	G	56.863	29
BY4743_14	25	15	BY4743	WT	9	395370	378503	SNP	1	A	G	2	G/A	77	G	51.948	40	A	48.052	37
BY4743_14	25	15	BY4743	WT	10	36241	22005	SNP	1	G	A	2	A/G	56	A	51.786	29	G	48.214	27
BY4743_14	25	15	BY4743	WT	10	46622	32386	SNP	1	A	T	2	A/T	60	A	53.333	32	T	46.667	28
BY4743_14	25	15	BY4743	WT	10	70884	56648	SNP	1	C	G	1	G	81	G	56.79	46
BY4743_14	25	15	BY4743	WT	10	91414	77178	SNP	1	T	C	1	C	62	C	58.065	36
BY4743_14	25	15	BY4743	WT	10	139193	124957	SNP	1	T	C	2	C/T	67	C	50.746	34	T	49.254	33
BY4743_14	25	15	BY4743	WT	10	142746	128510	SNP	1	G	A	1	A	60	A	60	36
BY4743_14	25	15	BY4743	WT	10	251693	237457	SNP	1	T	C	2	T/C	85	T	52.941	45	C	47.059	40
BY4743_14	25	15	BY4743	WT	10	269584	255348	SNP	1	C	T	2	T/C	62	T	53.226	33	C	46.774	29
BY4743_14	25	15	BY4743	WT	10	376303	362067	SNP	1	A	C	2	A/C	54	A	51.852	28	C	48.148	26
BY4743_14	25	15	BY4743	WT	10	376304	362068	SNP	1	C	T	2	T/C	56	T	51.786	29	C	48.214	27
BY4743_14	25	15	BY4743	WT	10	391765	377529	SNP	1	C	T	2	C/T	78	C	51.282	40	T	48.718	38
BY4743_14	25	15	BY4743	WT	10	436838	422602	SNP	1	A	G	1	G	60	G	58.333	35
BY4743_14	25	15	BY4743	WT	10	484880	464201	SNP	1	T	A	1	A	69	A	63.768	44
BY4743_14	25	15	BY4743	WT	10	527244	506565	SNP	1	A	C	1	C	74	C	58.108	43
BY4743_14	25	15	BY4743	WT	10	596029	575350	SNP	1	C	T	1	T	86	T	100	86
BY4743_14	25	15	BY4743	WT	11	4785	4786	SNP	1	T	A	2	A/T	78	A	50	39	T	50	39
BY4743_14	25	15	BY4743	WT	11	106807	106811	SNP	1	A	G	1	G	75	G	57.333	43
BY4743_14	25	15	BY4743	WT	11	161652	161656	SNP	1	A	G	2	A/G	60	A	51.667	31	G	48.333	29
BY4743_14	25	15	BY4743	WT	11	164763	164767	SNP	1	G	T	1	T	54	T	55.556	30
BY4743_14	25	15	BY4743	WT	11	216473	216477	SNP	1	A	T	2	A/T	62	A	53.226	33	T	46.774	29
BY4743_14	25	15	BY4743	WT	11	250933	250937	SNP	1	A	G	2	G/A	83	G	50.602	42	A	49.398	41
BY4743_14	25	15	BY4743	WT	11	282281	282285	SNP	1	C	T	2	C/T	82	C	51.22	42	T	48.78	40
BY4743_14	25	15	BY4743	WT	11	301997	302001	SNP	1	T	C	1	C	75	C	70.667	53
BY4743_14	25	15	BY4743	WT	11	325739	325743	SNP	1	T	C	1	C	45	C	62.222	28
BY4743_14	25	15	BY4743	WT	11	350487	350491	SNP	1	T	C	2	T/C	67	T	50.746	34	C	49.254	33
BY4743_14	25	15	BY4743	WT	11	579221	579219	SNP	1	A	T	1	T	70	T	65.714	46
BY4743_14	25	15	BY4743	WT	11	592080	592078	SNP	1	T	A	2	A/T	74	A	54.054	40	T	45.946	34
BY4743_14	25	15	BY4743	WT	11	604739	604737	SNP	1	A	G	2	A/G	56	A	51.786	29	G	46.429	26
BY4743_14	25	15	BY4743	WT	12	23315	16005	SNP	1	A	G	2	A/G	69	A	53.623	37	G	46.377	32
BY4743_14	25	15	BY4743	WT	12	45489	38179	DIP	1	-	A	2	A/-	66	A	51.515	34	-	48.485	32
BY4743_14	25	15	BY4743	WT	12	117537	110228	SNP	1	T	A	1	A	75	A	60	45
BY4743_14	25	15	BY4743	WT	12	137011	129702	SNP	1	T	C	2	T/C	65	T	50.769	33	C	49.231	32
BY4743_14	25	15	BY4743	WT	12	139856	132547	SNP	1	G	A	2	G/A	72	G	52.778	38	A	47.222	34
BY4743_14	25	15	BY4743	WT	12	142727	135418	SNP	1	A	G	1	G	65	G	55.385	36
BY4743_14	25	15	BY4743	WT	12	151098	143789	SNP	1	A	T	2	T/A	55	T	52.727	29	A	47.273	26
BY4743_14	25	15	BY4743	WT	12	153170	145861	SNP	1	C	T	2	C/T	57	C	54.386	31	T	45.614	26
BY4743_14	25	15	BY4743	WT	12	167987	160678	SNP	1	A	T	2	A/T	44	A	52.273	23	T	45.455	20
BY4743_14	25	15	BY4743	WT	12	200362	193052	SNP	1	A	G	1	G	58	G	60.345	35
BY4743_14	25	15	BY4743	WT	12	211992	204682	SNP	1	A	G	1	G	54	G	55.556	30
BY4743_14	25	15	BY4743	WT	12	229709	218314	SNP	1	T	C	2	C/T	84	C	53.571	45	T	46.429	39
BY4743_14	25	15	BY4743	WT	12	306902	295507	SNP	1	A	G	2	A/G	68	A	51.471	35	G	48.529	33
BY4743_14	25	15	BY4743	WT	12	365974	354579	SNP	1	A	T	2	A/T	93	A	52.688	49	T	47.312	44
BY4743_14	25	15	BY4743	WT	12	366650	355255	DIP	1	-	T	2	T/-	55	T	54.545	30	-	45.455	25
BY4743_14	25	15	BY4743	WT	12	387787	376393	SNP	1	T	C	2	T/C	68	T	51.471	35	C	48.529	33
BY4743_14	25	15	BY4743	WT	12	419983	408589	SNP	1	T	C	2	C/T	73	C	50.685	37	T	49.315	36
BY4743_14	25	15	BY4743	WT	12	424979	413585	SNP	1	C	T	2	T/C	66	T	54.545	36	C	45.455	30
BY4743_14	25	15	BY4743	WT	12	522413	478137	SNP	1	G	A	1	A	59	A	100	59
BY4743_14	25	15	BY4743	WT	12	528445	484169	SNP	1	G	A	1	A	53	A	100	53
BY4743_14	25	15	BY4743	WT	12	542294	498018	SNP	1	T	C	1	C	60	C	98.333	59
BY4743_14	25	15	BY4743	WT	12	619081	572080	SNP	1	A	G	1	G	69	G	100	69
BY4743_14	25	15	BY4743	WT	12	619312	572311	SNP	1	C	T	1	T	72	T	100	72
BY4743_14	25	15	BY4743	WT	12	734280	684826	SNP	1	T	A	1	A	71	A	100	71
BY4743_14	25	15	BY4743	WT	12	881638	832185	SNP	1	T	C	1	C	59	C	100	59
BY4743_14	25	15	BY4743	WT	12	887925	838474	SNP	1	T	C	1	C	65	C	100	65
BY4743_14	25	15	BY4743	WT	12	926018	876567	SNP	1	T	C	1	C	59	C	100	59
BY4743_14	25	15	BY4743	WT	12	992897	940174	SNP	1	C	A	1	A	73	A	100	73
BY4743_14	25	15	BY4743	WT	12	1028311	975592	SNP	1	T	C	1	C	58	C	100	58
BY4743_14	25	15	BY4743	WT	12	1061798	1009079	SNP	1	G	C	1	C	75	C	100	75
BY4743_14	25	15	BY4743	WT	13	13766	9340	SNP	1	T	C	2	T/C	73	T	53.425	39	C	46.575	34
BY4743_14	25	15	BY4743	WT	13	70672	66246	SNP	1	G	A	2	G/A	66	G	54.545	36	A	45.455	30
BY4743_14	25	15	BY4743	WT	13	101938	97512	SNP	1	T	C	2	C/T	68	C	51.471	35	T	48.529	33
BY4743_14	25	15	BY4743	WT	13	132502	128076	SNP	1	A	T	2	A/T	80	A	51.25	41	T	48.75	39
BY4743_14	25	15	BY4743	WT	13	166992	162566	SNP	1	C	T	1	T	87	T	60.92	53
BY4743_14	25	15	BY4743	WT	13	195312	186461	SNP	1	T	C	2	T/C	68	T	51.471	35	C	48.529	33
BY4743_14	25	15	BY4743	WT	13	231140	217136	SNP	1	G	A	2	A/G	64	A	50	32	G	50	32
BY4743_14	25	15	BY4743	WT	13	277826	263822	SNP	1	A	T	2	A/T	74	A	54.054	40	T	45.946	34
BY4743_14	25	15	BY4743	WT	13	288046	274042	SNP	1	A	G	2	G/A	58	G	53.448	31	A	46.552	27
BY4743_14	25	15	BY4743	WT	13	294310	280306	SNP	1	T	C	2	C/T	63	C	50.794	32	T	49.206	31
BY4743_14	25	15	BY4743	WT	13	316902	302898	SNP	1	A	G	2	A/G	78	A	53.846	42	G	46.154	36
BY4743_14	25	15	BY4743	WT	13	405752	387136	SNP	1	A	T	1	T	54	T	55.556	30
BY4743_14	25	15	BY4743	WT	13	497425	478809	SNP	1	A	G	2	A/G	74	A	54.054	40	G	45.946	34
BY4743_14	25	15	BY4743	WT	13	533946	515330	SNP	1	G	T	2	G/T	46	G	52.174	24	T	47.826	22
BY4743_14	25	15	BY4743	WT	13	569822	551206	SNP	1	T	C	1	C	58	C	100	58
BY4743_14	25	15	BY4743	WT	13	584361	565745	SNP	1	C	T	1	T	63	T	100	63
BY4743_14	25	15	BY4743	WT	13	635994	617378	SNP	1	G	T	1	T	72	T	98.611	71
BY4743_14	25	15	BY4743	WT	13	671779	653163	SNP	1	G	A	1	A	74	A	100	74
BY4743_14	25	15	BY4743	WT	13	671780	653164	SNP	1	T	A	1	A	73	A	100	73
BY4743_14	25	15	BY4743	WT	13	750315	731699	SNP	1	A	G	1	G	66	G	56.061	37
BY4743_14	25	15	BY4743	WT	13	766397	747781	SNP	1	A	T	1	T	60	T	100	60
BY4743_14	25	15	BY4743	WT	13	781621	763005	SNP	1	T	C	1	C	70	C	100	70
BY4743_14	25	15	BY4743	WT	13	785731	767115	SNP	1	A	G	2	G/A	70	G	51.429	36	A	48.571	34
BY4743_14	25	15	BY4743	WT	13	830064	811448	SNP	1	G	A	1	A	65	A	61.538	40
BY4743_14	25	15	BY4743	WT	14	108519	101666	SNP	1	C	T	2	C/T	78	C	51.282	40	T	48.718	38
BY4743_14	25	15	BY4743	WT	14	169476	162623	SNP	1	T	C	1	C	78	C	64.103	50
BY4743_14	25	15	BY4743	WT	14	202730	195877	SNP	1	C	T	1	T	91	T	59.341	54
BY4743_14	25	15	BY4743	WT	14	219313	212460	SNP	1	A	G	1	G	48	G	64.583	31
BY4743_14	25	15	BY4743	WT	14	257247	250394	SNP	1	C	T	1	T	67	T	59.701	40
BY4743_14	25	15	BY4743	WT	14	265842	258989	SNP	1	A	G	2	A/G	61	A	50.82	31	G	49.18	30
BY4743_14	25	15	BY4743	WT	14	295559	288706	SNP	1	G	A	2	G/A	72	G	52.778	38	A	45.833	33
BY4743_14	25	15	BY4743	WT	14	368114	361258	SNP	1	C	T	2	C/T	64	C	53.125	34	T	46.875	30
BY4743_14	25	15	BY4743	WT	14	371516	364660	SNP	1	T	C	2	C/T	53	C	54.717	29	T	45.283	24
BY4743_14	25	15	BY4743	WT	14	390237	383381	SNP	1	T	C	2	T/C	54	T	53.704	29	C	46.296	25
BY4743_14	25	15	BY4743	WT	14	436194	429338	SNP	1	T	C	2	T/C	66	T	51.515	34	C	48.485	32
BY4743_14	25	15	BY4743	WT	14	442127	435272	SNP	1	C	T	2	T/C	63	T	50.794	32	C	49.206	31
BY4743_14	25	15	BY4743	WT	14	494177	487322	SNP	1	A	T	1	T	67	T	62.687	42
BY4743_14	25	15	BY4743	WT	14	494180	487325	SNP	1	C	A	1	A	65	A	60	39
BY4743_14	25	15	BY4743	WT	14	509817	502962	SNP	1	C	T	2	C/T	50	C	54	27	T	46	23
BY4743_14	25	15	BY4743	WT	14	531435	524543	SNP	1	C	T	1	T	62	T	56.452	35
BY4743_14	25	15	BY4743	WT	14	622994	615227	SNP	1	T	C	1	C	61	C	62.295	38
BY4743_14	25	15	BY4743	WT	14	631649	623882	SNP	1	C	T	1	T	44	T	61.364	27
BY4743_14	25	15	BY4743	WT	14	637291	629524	SNP	1	A	G	2	A/G	80	A	50	40	G	50	40
BY4743_14	25	15	BY4743	WT	14	649263	641496	SNP	1	G	A	2	A/G	63	A	50.794	32	G	49.206	31
BY4743_14	25	15	BY4743	WT	15	65570	65570	SNP	1	T	A	2	A/T	59	A	54.237	32	T	45.763	27
BY4743_14	25	15	BY4743	WT	15	65582	65582	SNP	1	G	A	2	A/G	53	A	52.83	28	G	47.17	25
BY4743_14	25	15	BY4743	WT	15	80279	80279	SNP	1	T	C	2	C/T	80	C	53.75	43	T	46.25	37
BY4743_14	25	15	BY4743	WT	15	101245	101245	SNP	1	C	T	2	T/C	72	T	54.167	39	C	45.833	33
BY4743_14	25	15	BY4743	WT	15	150795	147437	SNP	1	C	T	1	T	63	T	55.556	35
BY4743_14	25	15	BY4743	WT	15	163028	159670	SNP	1	A	G	2	A/G	63	A	50.794	32	G	49.206	31
BY4743_14	25	15	BY4743	WT	15	168243	164885	SNP	1	A	G	1	G	72	G	68.056	49
BY4743_14	25	15	BY4743	WT	15	227168	223810	SNP	1	T	C	1	C	52	C	57.692	30
BY4743_14	25	15	BY4743	WT	15	352963	349605	SNP	1	T	C	2	C/T	77	C	50.649	39	T	49.351	38
BY4743_14	25	15	BY4743	WT	15	356626	353268	SNP	1	T	C	1	C	61	C	55.738	34
BY4743_14	25	15	BY4743	WT	15	383894	380536	SNP	1	G	T	1	T	86	T	56.977	49
BY4743_14	25	15	BY4743	WT	15	511272	507914	SNP	1	G	A	2	G/A	57	G	52.632	30	A	47.368	27
BY4743_14	25	15	BY4743	WT	15	591726	587966	SNP	1	G	A	2	G/A	65	G	52.308	34	A	47.692	31
BY4743_14	25	15	BY4743	WT	15	605924	597858	SNP	1	G	A	2	G/A	63	G	50.794	32	A	49.206	31
BY4743_14	25	15	BY4743	WT	15	630346	622280	SNP	1	T	C	2	C/T	70	C	51.429	36	T	48.571	34
BY4743_14	25	15	BY4743	WT	15	645340	637274	SNP	1	T	A	2	A/T	70	A	52.857	37	T	47.143	33
BY4743_14	25	15	BY4743	WT	15	667996	659930	SNP	1	A	G	2	G/A	54	G	53.704	29	A	46.296	25
BY4743_14	25	15	BY4743	WT	15	739234	729623	SNP	1	G	A	2	G/A	61	G	54.098	33	A	45.902	28
BY4743_14	25	15	BY4743	WT	15	776674	767063	SNP	1	A	T	2	A/T	79	A	53.165	42	T	46.835	37
BY4743_14	25	15	BY4743	WT	15	901912	892301	SNP	1	A	G	2	A/G	72	A	51.389	37	G	48.611	35
BY4743_14	25	15	BY4743	WT	15	981359	970382	SNP	1	A	G	2	A/G	54	A	50	27	G	50	27
BY4743_14	25	15	BY4743	WT	15	1011902	1000925	SNP	1	C	T	2	T/C	54	T	51.852	28	C	48.148	26
BY4743_14	25	15	BY4743	WT	15	1012888	1001911	SNP	1	T	C	1	C	48	C	64.583	31
BY4743_14	25	15	BY4743	WT	15	1043246	1032269	SNP	1	T	C	2	C/T	53	C	54.717	29	T	45.283	24
BY4743_14	25	15	BY4743	WT	16	138553	125644	SNP	1	G	A	1	A	38	A	55.263	21
BY4743_14	25	15	BY4743	WT	16	146768	133850	SNP	1	T	C	2	C/T	66	C	51.515	34	T	48.485	32
BY4743_14	25	15	BY4743	WT	16	246823	233905	SNP	1	C	T	1	T	35	T	57.143	20
BY4743_14	25	15	BY4743	WT	16	246919	234001	SNP	1	A	G	2	G/A	43	G	53.488	23	A	46.512	20
BY4743_14	25	15	BY4743	WT	16	272003	259085	SNP	1	A	T	1	T	51	T	56.863	29
BY4743_14	25	15	BY4743	WT	16	291154	278236	DIP	1	-	A	2	-/A	71	-	54.93	39	A	45.07	32
BY4743_14	25	15	BY4743	WT	16	308259	295341	SNP	1	G	A	1	A	48	A	60.417	29
BY4743_14	25	15	BY4743	WT	16	308418	295500	SNP	1	C	A	2	A/C	63	A	50.794	32	C	49.206	31
BY4743_14	25	15	BY4743	WT	16	402158	389240	SNP	1	A	G	1	G	74	G	56.757	42
BY4743_14	25	15	BY4743	WT	16	482467	465828	SNP	1	A	G	1	G	61	G	55.738	34
BY4743_14	25	15	BY4743	WT	16	552223	535584	SNP	1	T	C	2	T/C	76	T	53.947	41	C	46.053	35
BY4743_14	25	15	BY4743	WT	16	556796	540157	SNP	1	T	C	2	C/T	82	C	50	41	T	50	41
BY4743_14	25	15	BY4743	WT	16	597496	580857	SNP	1	T	C	1	C	61	C	55.738	34
BY4743_14	25	15	BY4743	WT	16	638052	621413	SNP	1	G	A	2	A/G	90	A	51.111	46	G	48.889	44
BY4743_14	25	15	BY4743	WT	16	649845	633206	SNP	1	T	G	2	G/T	75	G	53.333	40	T	46.667	35
BY4743_14	25	15	BY4743	WT	16	694876	678237	SNP	1	G	A	2	G/A	70	G	52.857	37	A	47.143	33
BY4743_14	25	15	BY4743	WT	16	697285	680646	SNP	1	A	G	1	G	68	G	55.882	38
BY4743_14	25	15	BY4743	WT	16	755563	738924	SNP	1	C	T	1	T	67	T	55.224	37
BY4743_14	25	15	BY4743	WT	16	772691	756052	DIP	1	-	T	2	T/-	49	T	53.061	26	-	46.939	23
BY4743_14	25	15	BY4743	WT	16	802715	786077	SNP	1	C	T	1	T	52	T	55.769	29
BY4743_14	25	15	BY4743	WT	16	824412	803185	SNP	1	A	T	1	T	76	T	59.211	45
BY4743_14	25	15	BY4743	WT	16	826244	805017	SNP	1	T	A	2	T/A	67	T	50.746	34	A	49.254	33
BY4743_14	25	15	BY4743	WT	16	829838	808611	SNP	1	T	C	2	T/C	71	T	52.113	37	C	47.887	34
BY4743_14	25	15	BY4743	WT	16	883154	856412	SNP	1	T	C	2	C/T	68	C	52.941	36	T	47.059	32
BY4743_15	25	15	BY4743	WT	1	199038	196175	SNP	1	T	A	2	A/T	62	A	50	31	T	50	31
BY4743_15	25	15	BY4743	WT	2	77317	75257	SNP	1	T	C	1	C	75	C	58.667	44
BY4743_15	25	15	BY4743	WT	2	141024	138959	SNP	1	T	C	1	C	55	C	60	33
BY4743_15	25	15	BY4743	WT	2	142601	140536	SNP	1	T	A	2	T/A	77	T	53.247	41	A	46.753	36
BY4743_15	25	15	BY4743	WT	2	151687	149622	SNP	1	T	C	2	C/T	81	C	53.086	43	T	46.914	38
BY4743_15	25	15	BY4743	WT	2	180828	178764	SNP	1	A	G	2	G/A	81	G	50.617	41	A	49.383	40
BY4743_15	25	15	BY4743	WT	2	227338	224880	SNP	1	A	G	2	A/G	56	A	53.571	30	G	46.429	26
BY4743_15	25	15	BY4743	WT	2	316295	312028	SNP	1	G	T	2	T/G	84	T	52.381	44	G	47.619	40
BY4743_15	25	15	BY4743	WT	2	325905	321638	SNP	1	G	A	1	A	85	A	56.471	48
BY4743_15	25	15	BY4743	WT	2	343068	338801	SNP	1	A	G	2	A/G	64	A	54.688	35	G	45.312	29
BY4743_15	25	15	BY4743	WT	2	412514	408246	SNP	1	T	C	1	C	78	C	100	78
BY4743_15	25	15	BY4743	WT	2	439869	435601	SNP	1	A	C	1	C	66	C	100	66
BY4743_15	25	15	BY4743	WT	2	514260	509992	SNP	1	T	C	1	C	70	C	100	70
BY4743_15	25	15	BY4743	WT	2	599071	594803	SNP	1	A	G	1	G	80	G	100	80
BY4743_15	25	15	BY4743	WT	2	603599	599331	SNP	1	A	G	1	G	38	G	100	38
BY4743_15	25	15	BY4743	WT	2	668574	664306	SNP	1	C	T	1	T	61	T	100	61
BY4743_15	25	15	BY4743	WT	2	674531	670263	SNP	1	T	A	1	A	64	A	100	64
BY4743_15	25	15	BY4743	WT	2	697583	693315	SNP	1	A	G	1	G	63	G	100	63
BY4743_15	25	15	BY4743	WT	3	32393	31629	SNP	1	T	C	2	C/T	69	C	53.623	37	T	46.377	32
BY4743_15	25	15	BY4743	WT	3	112376	105332	SNP	1	T	A	2	T/A	58	T	53.448	31	A	46.552	27
BY4743_15	25	15	BY4743	WT	3	112452	105408	SNP	1	T	A	2	T/A	63	T	53.968	34	A	46.032	29
BY4743_15	25	15	BY4743	WT	3	286510	275595	SNP	1	T	C	2	C/T	66	C	53.03	35	T	46.97	31
BY4743_15	25	15	BY4743	WT	4	27246	23837	SNP	1	A	G	2	G/A	56	G	53.571	30	A	46.429	26
BY4743_15	25	15	BY4743	WT	4	147523	144114	SNP	1	T	C	2	T/C	77	T	50.649	39	C	49.351	38
BY4743_15	25	15	BY4743	WT	4	149187	145778	SNP	1	T	A	1	A	50	A	60	30
BY4743_15	25	15	BY4743	WT	4	166284	162875	SNP	1	G	A	2	G/A	76	G	51.316	39	A	48.684	37
BY4743_15	25	15	BY4743	WT	4	209770	206361	SNP	1	A	G	1	G	62	G	56.452	35
BY4743_15	25	15	BY4743	WT	4	210697	207288	SNP	1	T	A	2	T/A	39	T	51.282	20	A	48.718	19
BY4743_15	25	15	BY4743	WT	4	255789	252380	SNP	1	T	C	2	T/C	83	T	53.012	44	C	46.988	39
BY4743_15	25	15	BY4743	WT	4	300908	297499	SNP	1	G	A	2	G/A	82	G	52.439	43	A	47.561	39
BY4743_15	25	15	BY4743	WT	4	335832	332423	SNP	1	A	G	2	G/A	49	G	51.02	25	A	48.98	24
BY4743_15	25	15	BY4743	WT	4	358011	354604	SNP	1	C	T	2	T/C	59	T	52.542	31	C	47.458	28
BY4743_15	25	15	BY4743	WT	4	404913	401507	SNP	1	A	G	2	A/G	66	A	53.03	35	G	46.97	31
BY4743_15	25	15	BY4743	WT	4	459102	455696	SNP	1	T	A	2	A/T	88	A	51.136	45	T	48.864	43
BY4743_15	25	15	BY4743	WT	4	494059	490653	SNP	1	C	T	2	C/T	62	C	53.226	33	T	46.774	29
BY4743_15	25	15	BY4743	WT	4	507749	504343	SNP	1	C	T	2	C/T	66	C	50	33	T	50	33
BY4743_15	25	15	BY4743	WT	4	508440	505034	SNP	1	C	T	2	C/T	74	C	54.054	40	T	45.946	34
BY4743_15	25	15	BY4743	WT	4	591613	580043	SNP	1	T	C	2	C/T	49	C	51.02	25	T	48.98	24
BY4743_15	25	15	BY4743	WT	4	694063	678800	SNP	1	A	G	2	A/G	63	A	50.794	32	G	49.206	31
BY4743_15	25	15	BY4743	WT	4	712856	697593	SNP	1	T	C	2	T/C	65	T	52.308	34	C	47.692	31
BY4743_15	25	15	BY4743	WT	4	739985	724722	SNP	1	G	T	2	T/G	66	T	53.03	35	G	46.97	31
BY4743_15	25	15	BY4743	WT	4	750069	734806	SNP	1	G	A	2	G/A	67	G	50.746	34	A	49.254	33
BY4743_15	25	15	BY4743	WT	4	754149	738886	SNP	1	C	T	1	T	61	T	59.016	36
BY4743_15	25	15	BY4743	WT	4	763610	748347	SNP	1	T	C	2	C/T	72	C	50	36	T	50	36
BY4743_15	25	15	BY4743	WT	4	774585	759322	SNP	1	C	T	2	T/C	61	T	54.098	33	C	45.902	28
BY4743_15	25	15	BY4743	WT	4	778749	763486	SNP	1	T	C	2	T/C	53	T	50.943	27	C	49.057	26
BY4743_15	25	15	BY4743	WT	4	980110	962775	SNP	1	T	C	2	C/T	81	C	51.852	42	T	48.148	39
BY4743_15	25	15	BY4743	WT	4	1021344	999927	SNP	1	T	C	2	C/T	74	C	51.351	38	T	48.649	36
BY4743_15	25	15	BY4743	WT	4	1074071	1052654	SNP	1	G	A	2	G/A	59	G	52.542	31	A	47.458	28
BY4743_15	25	15	BY4743	WT	4	1092366	1070949	SNP	1	A	G	1	G	71	G	59.155	42
BY4743_15	25	15	BY4743	WT	4	1146777	1120379	SNP	1	T	C	2	T/C	59	T	52.542	31	C	47.458	28
BY4743_15	25	15	BY4743	WT	4	1227745	1196012	SNP	1	A	G	2	A/G	76	A	52.632	40	G	47.368	36
BY4743_15	25	15	BY4743	WT	4	1340264	1308139	SNP	1	C	T	2	C/T	68	C	54.412	37	T	45.588	31
BY4743_15	25	15	BY4743	WT	4	1392493	1360368	SNP	1	T	C	2	C/T	44	C	50	22	T	50	22
BY4743_15	25	15	BY4743	WT	4	1405722	1373597	SNP	1	C	T	2	C/T	73	C	50.685	37	T	49.315	36
BY4743_15	25	15	BY4743	WT	4	1440250	1408125	SNP	1	G	A	2	G/A	51	G	50.98	26	A	49.02	25
BY4743_15	25	15	BY4743	WT	4	1450099	1417974	SNP	1	C	T	1	T	68	T	55.882	38
BY4743_15	25	15	BY4743	WT	4	1488851	1456726	SNP	1	G	A	2	G/A	88	G	51.136	45	A	48.864	43
BY4743_15	25	15	BY4743	WT	4	1491025	1458900	SNP	1	G	A	2	G/A	58	G	51.724	30	A	48.276	28
BY4743_15	25	15	BY4743	WT	4	1502149	1470024	SNP	1	T	C	1	C	71	C	63.38	45
BY4743_15	25	15	BY4743	WT	4	1518066	1485940	SNP	1	A	G	2	G/A	73	G	53.425	39	A	46.575	34
BY4743_15	25	15	BY4743	WT	5	18204	18185	SNP	1	G	A	2	A/G	94	A	53.191	50	G	46.809	44
BY4743_15	25	15	BY4743	WT	5	123704	122589	SNP	1	T	A	2	T/A	89	T	50.562	45	A	49.438	44
BY4743_15	25	15	BY4743	WT	5	142279	141164	SNP	1	C	T	1	T	65	T	64.615	42
BY4743_15	25	15	BY4743	WT	5	184723	183608	SNP	1	C	T	2	C/T	68	C	52.941	36	T	45.588	31
BY4743_15	25	15	BY4743	WT	5	223535	222420	SNP	1	G	A	1	A	63	A	61.905	39
BY4743_15	25	15	BY4743	WT	5	227735	226620	SNP	1	C	T	1	T	77	T	59.74	46
BY4743_15	25	15	BY4743	WT	5	247729	246614	SNP	1	C	T	2	T/C	62	T	51.613	32	C	48.387	30
BY4743_15	25	15	BY4743	WT	5	466745	460686	SNP	1	A	G	2	A/G	75	A	54.667	41	G	45.333	34
BY4743_15	25	15	BY4743	WT	6	21521	21082	SNP	1	A	G	2	A/G	60	A	51.667	31	G	48.333	29
BY4743_15	25	15	BY4743	WT	6	81668	81229	SNP	1	A	T	2	T/A	64	T	54.688	35	A	45.312	29
BY4743_15	25	15	BY4743	WT	6	146223	140747	SNP	1	A	T	2	T/A	65	T	53.846	35	A	46.154	30
BY4743_15	25	15	BY4743	WT	6	148431	142955	SNP	1	C	T	1	T	65	T	61.538	40
BY4743_15	25	15	BY4743	WT	6	150561	145085	SNP	1	T	C	1	C	87	C	58.621	51
BY4743_15	25	15	BY4743	WT	6	224313	218837	SNP	1	A	G	2	A/G	83	A	51.807	43	G	48.193	40
BY4743_15	25	15	BY4743	WT	6	224314	218838	SNP	1	C	T	2	C/T	83	C	53.012	44	T	46.988	39
BY4743_15	25	15	BY4743	WT	6	251359	245883	SNP	1	T	A	1	A	73	A	61.644	45
BY4743_15	25	15	BY4743	WT	7	41032	41037	SNP	1	C	T	2	T/C	85	T	52.941	45	C	47.059	40
BY4743_15	25	15	BY4743	WT	7	52177	52182	SNP	1	A	G	2	G/A	79	G	53.165	42	A	46.835	37
BY4743_15	25	15	BY4743	WT	7	74298	74303	SNP	1	T	C	2	T/C	78	T	52.564	41	C	47.436	37
BY4743_15	25	15	BY4743	WT	7	112665	112670	SNP	1	C	A	2	A/C	75	A	54.667	41	C	45.333	34
BY4743_15	25	15	BY4743	WT	7	124302	124307	SNP	1	T	C	2	T/C	40	T	52.5	21	C	47.5	19
BY4743_15	25	15	BY4743	WT	7	151613	151618	SNP	1	A	G	1	G	45	G	64.444	29
BY4743_15	25	15	BY4743	WT	7	168932	168937	SNP	1	A	G	1	G	56	G	58.929	33
BY4743_15	25	15	BY4743	WT	7	183162	183167	SNP	1	T	C	2	T/C	70	T	54.286	38	C	45.714	32
BY4743_15	25	15	BY4743	WT	7	197762	197767	SNP	1	G	A	1	A	75	A	56	42
BY4743_15	25	15	BY4743	WT	7	236764	236769	SNP	1	A	G	2	G/A	87	G	50.575	44	A	49.425	43
BY4743_15	25	15	BY4743	WT	7	319608	319613	SNP	1	A	G	1	G	80	G	56.25	45
[truncated: 49,848 more rows]
